# Supplementary material for: Condensed tannins act as anthelmintics by increasing the rigidity of the nematode cuticle
Source: Sci Rep. 2022 Nov 7;12:18850. doi: 10.1038/s41598-022-23566-2 (PMC9640668; doi:10.1038/s41598-022-23566-2)
Supplement: Supplementary file 1 — Supplementary Information 1. [file 41598_2022_23566_MOESM1_ESM.zip]

Archive with 10,432 entries (9,711 files):
- Determination of tannin content.xlsx
- Force Spectroscopy Data/
- Force Spectroscopy Data/Data Force spectroscopy.xlsx
- Force Spectroscopy Data/Force-indetation curves/
- Force Spectroscopy Data/Force-indetation curves/treated CM/
- Force Spectroscopy Data/Force-indetation curves/treated CM/replicate 1/
- Force Spectroscopy Data/Force-indetation curves/treated CM/replicate 1/1.1/
- Force Spectroscopy Data/Force-indetation curves/treated CM/replicate 1/1.1/Image0224.ibw
- Force Spectroscopy Data/Force-indetation curves/treated CM/replicate 1/1.1/Image0225.ibw
- Force Spectroscopy Data/Force-indetation curves/treated CM/replicate 1/1.1/Image0226.ibw
- Force Spectroscopy Data/Force-indetation curves/treated CM/replicate 1/1.1/Image0227.ibw
- Force Spectroscopy Data/Force-indetation curves/treated CM/replicate 1/1.1/Image0228.ibw
- Force Spectroscopy Data/Force-indetation curves/treated CM/replicate 1/1.1/Image0229.ibw
- Force Spectroscopy Data/Force-indetation curves/treated CM/replicate 1/1.1/Image0230.ibw
- Force Spectroscopy Data/Force-indetation curves/treated CM/replicate 1/1.1/Image0231.ibw
- Force Spectroscopy Data/Force-indetation curves/treated CM/replicate 1/1.1/Image0232.ibw
- Force Spectroscopy Data/Force-indetation curves/treated CM/replicate 1/1.1/Image0233.ibw
- Force Spectroscopy Data/Force-indetation curves/treated CM/replicate 1/1.1/Image0234.ibw
- Force Spectroscopy Data/Force-indetation curves/treated CM/replicate 1/1.1/Image0235.ibw
- Force Spectroscopy Data/Force-indetation curves/treated CM/replicate 1/1.1/Image0236.ibw
- Force Spectroscopy Data/Force-indetation curves/treated CM/replicate 1/1.1/Image0237.ibw
- Force Spectroscopy Data/Force-indetation curves/treated CM/replicate 1/1.1/Image0238.ibw
- Force Spectroscopy Data/Force-indetation curves/treated CM/replicate 1/1.1/Image0239.ibw
- Force Spectroscopy Data/Force-indetation curves/treated CM/replicate 1/1.1/Image0240.ibw
- Force Spectroscopy Data/Force-indetation curves/treated CM/replicate 1/1.1/Image0241.ibw
- Force Spectroscopy Data/Force-indetation curves/treated CM/replicate 1/1.1/Image0242.ibw
- Force Spectroscopy Data/Force-indetation curves/treated CM/replicate 1/1.1/Image0243.ibw
- Force Spectroscopy Data/Force-indetation curves/treated CM/replicate 1/1.1/Image0244.ibw
- Force Spectroscopy Data/Force-indetation curves/treated CM/replicate 1/1.1/Image0245.ibw
- Force Spectroscopy Data/Force-indetation curves/treated CM/replicate 1/1.1/Image0246.ibw
- Force Spectroscopy Data/Force-indetation curves/treated CM/replicate 1/1.1/Image0247.ibw
- Force Spectroscopy Data/Force-indetation curves/treated CM/replicate 1/1.1/Image0248.ibw
- Force Spectroscopy Data/Force-indetation curves/treated CM/replicate 1/1.1/Image0249.ibw
- Force Spectroscopy Data/Force-indetation curves/treated CM/replicate 1/1.1/Image0250.ibw
- Force Spectroscopy Data/Force-indetation curves/treated CM/replicate 1/1.1/Image0251.ibw
- Force Spectroscopy Data/Force-indetation curves/treated CM/replicate 1/1.1/Image0252.ibw
- Force Spectroscopy Data/Force-indetation curves/treated CM/replicate 1/1.1/Image0253.ibw
- Force Spectroscopy Data/Force-indetation curves/treated CM/replicate 1/1.1/Image0254.ibw
- Force Spectroscopy Data/Force-indetation curves/treated CM/replicate 1/1.1/Image0255.ibw
- Force Spectroscopy Data/Force-indetation curves/treated CM/replicate 1/1.1/Image0256.ibw
- Force Spectroscopy Data/Force-indetation curves/treated CM/replicate 1/1.1/Image0257.ibw
- Force Spectroscopy Data/Force-indetation curves/treated CM/replicate 1/1.1/Image0258.ibw
- Force Spectroscopy Data/Force-indetation curves/treated CM/replicate 1/1.1/Image0259.ibw
- Force Spectroscopy Data/Force-indetation curves/treated CM/replicate 1/1.1/Image0260.ibw
- Force Spectroscopy Data/Force-indetation curves/treated CM/replicate 1/1.1/Image0261.ibw
- Force Spectroscopy Data/Force-indetation curves/treated CM/replicate 1/1.1/Image0262.ibw
- Force Spectroscopy Data/Force-indetation curves/treated CM/replicate 1/1.1/Image0263.ibw
- Force Spectroscopy Data/Force-indetation curves/treated CM/replicate 1/1.1/Image0264.ibw
- Force Spectroscopy Data/Force-indetation curves/treated CM/replicate 1/1.1/Image0265.ibw
- Force Spectroscopy Data/Force-indetation curves/treated CM/replicate 1/1.1/Image0266.ibw
- Force Spectroscopy Data/Force-indetation curves/treated CM/replicate 1/1.1/Image0267.ibw
- Force Spectroscopy Data/Force-indetation curves/treated CM/replicate 1/1.1/Image0268.ibw
- Force Spectroscopy Data/Force-indetation curves/treated CM/replicate 1/1.1/Image0269.ibw
- Force Spectroscopy Data/Force-indetation curves/treated CM/replicate 1/1.1/Image0270.ibw
- Force Spectroscopy Data/Force-indetation curves/treated CM/replicate 1/1.1/Image0271.ibw
- Force Spectroscopy Data/Force-indetation curves/treated CM/replicate 1/1.1/Image0272.ibw
- Force Spectroscopy Data/Force-indetation curves/treated CM/replicate 1/1.1/Image0273.ibw
- Force Spectroscopy Data/Force-indetation curves/treated CM/replicate 1/1.1/Image0274.ibw
- Force Spectroscopy Data/Force-indetation curves/treated CM/replicate 1/1.1/Image0275.ibw
- Force Spectroscopy Data/Force-indetation curves/treated CM/replicate 1/1.1/Image0276.ibw
- Force Spectroscopy Data/Force-indetation curves/treated CM/replicate 1/1.1/Image0277.ibw
- Force Spectroscopy Data/Force-indetation curves/treated CM/replicate 1/1.1/Image0278.ibw
- Force Spectroscopy Data/Force-indetation curves/treated CM/replicate 1/1.1/Image0279.ibw
- Force Spectroscopy Data/Force-indetation curves/treated CM/replicate 1/1.1/Image0280.ibw
- Force Spectroscopy Data/Force-indetation curves/treated CM/replicate 1/1.1/Image0281.ibw
- Force Spectroscopy Data/Force-indetation curves/treated CM/replicate 1/1.1/Image0282.ibw
- Force Spectroscopy Data/Force-indetation curves/treated CM/replicate 1/1.1/Image0283.ibw
- Force Spectroscopy Data/Force-indetation curves/treated CM/replicate 1/1.1/Image0284.ibw
- Force Spectroscopy Data/Force-indetation curves/treated CM/replicate 1/1.1/Image0285.ibw
- Force Spectroscopy Data/Force-indetation curves/treated CM/replicate 1/1.1/Image0286.ibw
- Force Spectroscopy Data/Force-indetation curves/treated CM/replicate 1/1.1/Image0287.ibw
- Force Spectroscopy Data/Force-indetation curves/treated CM/replicate 1/1.1/Image0288.ibw
- Force Spectroscopy Data/Force-indetation curves/treated CM/replicate 1/1.1/Image0289.ibw
- Force Spectroscopy Data/Force-indetation curves/treated CM/replicate 1/1.1/Image0290.ibw
- Force Spectroscopy Data/Force-indetation curves/treated CM/replicate 1/1.1/Image0291.ibw
- Force Spectroscopy Data/Force-indetation curves/treated CM/replicate 1/1.1/Image0292.ibw
- Force Spectroscopy Data/Force-indetation curves/treated CM/replicate 1/1.1/Image0293.ibw
- Force Spectroscopy Data/Force-indetation curves/treated CM/replicate 1/1.1/Image0294.ibw
- Force Spectroscopy Data/Force-indetation curves/treated CM/replicate 1/1.1/Image0295.ibw
- Force Spectroscopy Data/Force-indetation curves/treated CM/replicate 1/1.1/Image0388.tif
- Force Spectroscopy Data/Force-indetation curves/treated CM/replicate 1/1.2/
- Force Spectroscopy Data/Force-indetation curves/treated CM/replicate 1/1.2/Image0296.ibw
- Force Spectroscopy Data/Force-indetation curves/treated CM/replicate 1/1.2/Image0297.ibw
- Force Spectroscopy Data/Force-indetation curves/treated CM/replicate 1/1.2/Image0298.ibw
- Force Spectroscopy Data/Force-indetation curves/treated CM/replicate 1/1.2/Image0299.ibw
- Force Spectroscopy Data/Force-indetation curves/treated CM/replicate 1/1.2/Image0300.ibw
- Force Spectroscopy Data/Force-indetation curves/treated CM/replicate 1/1.2/Image0301.ibw
- Force Spectroscopy Data/Force-indetation curves/treated CM/replicate 1/1.2/Image0302.ibw
- Force Spectroscopy Data/Force-indetation curves/treated CM/replicate 1/1.2/Image0303.ibw
- Force Spectroscopy Data/Force-indetation curves/treated CM/replicate 1/1.2/Image0304.ibw
- Force Spectroscopy Data/Force-indetation curves/treated CM/replicate 1/1.2/Image0305.ibw
- Force Spectroscopy Data/Force-indetation curves/treated CM/replicate 1/1.2/Image0306.ibw
- Force Spectroscopy Data/Force-indetation curves/treated CM/replicate 1/1.2/Image0307.ibw
- Force Spectroscopy Data/Force-indetation curves/treated CM/replicate 1/1.2/Image0308.ibw
- Force Spectroscopy Data/Force-indetation curves/treated CM/replicate 1/1.2/Image0309.ibw
- Force Spectroscopy Data/Force-indetation curves/treated CM/replicate 1/1.2/Image0310.ibw
- Force Spectroscopy Data/Force-indetation curves/treated CM/replicate 1/1.2/Image0311.ibw
- Force Spectroscopy Data/Force-indetation curves/treated CM/replicate 1/1.2/Image0312.ibw
- Force Spectroscopy Data/Force-indetation curves/treated CM/replicate 1/1.2/Image0313.ibw
- Force Spectroscopy Data/Force-indetation curves/treated CM/replicate 1/1.2/Image0314.ibw
- Force Spectroscopy Data/Force-indetation curves/treated CM/replicate 1/1.2/Image0315.ibw
- Force Spectroscopy Data/Force-indetation curves/treated CM/replicate 1/1.2/Image0316.ibw
- Force Spectroscopy Data/Force-indetation curves/treated CM/replicate 1/1.2/Image0317.ibw
- Force Spectroscopy Data/Force-indetation curves/treated CM/replicate 1/1.2/Image0318.ibw
- Force Spectroscopy Data/Force-indetation curves/treated CM/replicate 1/1.2/Image0319.ibw
- Force Spectroscopy Data/Force-indetation curves/treated CM/replicate 1/1.2/Image0320.ibw
- Force Spectroscopy Data/Force-indetation curves/treated CM/replicate 1/1.2/Image0321.ibw
- Force Spectroscopy Data/Force-indetation curves/treated CM/replicate 1/1.2/Image0322.ibw
- Force Spectroscopy Data/Force-indetation curves/treated CM/replicate 1/1.2/Image0323.ibw
- Force Spectroscopy Data/Force-indetation curves/treated CM/replicate 1/1.2/Image0324.ibw
- Force Spectroscopy Data/Force-indetation curves/treated CM/replicate 1/1.2/Image0325.ibw
- Force Spectroscopy Data/Force-indetation curves/treated CM/replicate 1/1.2/Image0326.ibw
- Force Spectroscopy Data/Force-indetation curves/treated CM/replicate 1/1.2/Image0327.ibw
- Force Spectroscopy Data/Force-indetation curves/treated CM/replicate 1/1.2/Image0328.ibw
- Force Spectroscopy Data/Force-indetation curves/treated CM/replicate 1/1.2/Image0329.ibw
- Force Spectroscopy Data/Force-indetation curves/treated CM/replicate 1/1.2/Image0330.ibw
- Force Spectroscopy Data/Force-indetation curves/treated CM/replicate 1/1.2/Image0331.ibw
- Force Spectroscopy Data/Force-indetation curves/treated CM/replicate 1/1.2/Image0332.ibw
- Force Spectroscopy Data/Force-indetation curves/treated CM/replicate 1/1.2/Image0333.ibw
- Force Spectroscopy Data/Force-indetation curves/treated CM/replicate 1/1.2/Image0334.ibw
- Force Spectroscopy Data/Force-indetation curves/treated CM/replicate 1/1.2/Image0335.ibw
- Force Spectroscopy Data/Force-indetation curves/treated CM/replicate 1/1.2/Image0336.ibw
- Force Spectroscopy Data/Force-indetation curves/treated CM/replicate 1/1.2/Image0337.ibw
- Force Spectroscopy Data/Force-indetation curves/treated CM/replicate 1/1.2/Image0338.ibw
- Force Spectroscopy Data/Force-indetation curves/treated CM/replicate 1/1.2/Image0339.ibw
- Force Spectroscopy Data/Force-indetation curves/treated CM/replicate 1/1.2/Image0340.ibw
- Force Spectroscopy Data/Force-indetation curves/treated CM/replicate 1/1.2/Image0341.ibw
- Force Spectroscopy Data/Force-indetation curves/treated CM/replicate 1/1.2/Image0342.ibw
- Force Spectroscopy Data/Force-indetation curves/treated CM/replicate 1/1.2/Image0343.ibw
- Force Spectroscopy Data/Force-indetation curves/treated CM/replicate 1/1.2/Image0344.ibw
- Force Spectroscopy Data/Force-indetation curves/treated CM/replicate 1/1.2/Image0345.ibw
- Force Spectroscopy Data/Force-indetation curves/treated CM/replicate 1/1.2/Image0346.ibw
- Force Spectroscopy Data/Force-indetation curves/treated CM/replicate 1/1.3/
- Force Spectroscopy Data/Force-indetation curves/treated CM/replicate 1/1.3/Image0347.ibw
- Force Spectroscopy Data/Force-indetation curves/treated CM/replicate 1/1.3/Image0348.ibw
- Force Spectroscopy Data/Force-indetation curves/treated CM/replicate 1/1.3/Image0349.ibw
- Force Spectroscopy Data/Force-indetation curves/treated CM/replicate 1/1.3/Image0350.ibw
- Force Spectroscopy Data/Force-indetation curves/treated CM/replicate 1/1.3/Image0351.ibw
- Force Spectroscopy Data/Force-indetation curves/treated CM/replicate 1/1.3/Image0352.ibw
- Force Spectroscopy Data/Force-indetation curves/treated CM/replicate 1/1.3/Image0353.ibw
- Force Spectroscopy Data/Force-indetation curves/treated CM/replicate 1/1.3/Image0354.ibw
- Force Spectroscopy Data/Force-indetation curves/treated CM/replicate 1/1.3/Image0355.ibw
- Force Spectroscopy Data/Force-indetation curves/treated CM/replicate 1/1.3/Image0356.ibw
- Force Spectroscopy Data/Force-indetation curves/treated CM/replicate 1/1.3/Image0357.ibw
- Force Spectroscopy Data/Force-indetation curves/treated CM/replicate 1/1.3/Image0358.ibw
- Force Spectroscopy Data/Force-indetation curves/treated CM/replicate 1/1.3/Image0359.ibw
- Force Spectroscopy Data/Force-indetation curves/treated CM/replicate 1/1.3/Image0360.ibw
- Force Spectroscopy Data/Force-indetation curves/treated CM/replicate 1/1.3/Image0361.ibw
- Force Spectroscopy Data/Force-indetation curves/treated CM/replicate 1/1.3/Image0362.ibw
- Force Spectroscopy Data/Force-indetation curves/treated CM/replicate 1/1.3/Image0363.ibw
- Force Spectroscopy Data/Force-indetation curves/treated CM/replicate 1/1.3/Image0364.ibw
- Force Spectroscopy Data/Force-indetation curves/treated CM/replicate 1/1.3/Image0365.ibw
- Force Spectroscopy Data/Force-indetation curves/treated CM/replicate 1/1.3/Image0366.ibw
- Force Spectroscopy Data/Force-indetation curves/treated CM/replicate 1/1.3/Image0367.ibw
- Force Spectroscopy Data/Force-indetation curves/treated CM/replicate 1/1.3/Image0368.ibw
- Force Spectroscopy Data/Force-indetation curves/treated CM/replicate 1/1.3/Image0369.ibw
- Force Spectroscopy Data/Force-indetation curves/treated CM/replicate 1/1.3/Image0370.ibw
- Force Spectroscopy Data/Force-indetation curves/treated CM/replicate 1/1.3/Image0371.ibw
- Force Spectroscopy Data/Force-indetation curves/treated CM/replicate 1/1.3/Image0372.ibw
- Force Spectroscopy Data/Force-indetation curves/treated CM/replicate 1/1.3/Image0373.ibw
- Force Spectroscopy Data/Force-indetation curves/treated CM/replicate 1/1.3/Image0374.ibw
- Force Spectroscopy Data/Force-indetation curves/treated CM/replicate 1/1.3/Image0375.ibw
- Force Spectroscopy Data/Force-indetation curves/treated CM/replicate 1/1.3/Image0376.ibw
- Force Spectroscopy Data/Force-indetation curves/treated CM/replicate 1/1.3/Image0377.ibw
- Force Spectroscopy Data/Force-indetation curves/treated CM/replicate 1/1.3/Image0378.ibw
- Force Spectroscopy Data/Force-indetation curves/treated CM/replicate 1/1.3/Image0379.ibw
- Force Spectroscopy Data/Force-indetation curves/treated CM/replicate 1/1.3/Image0380.ibw
- Force Spectroscopy Data/Force-indetation curves/treated CM/replicate 1/1.3/Image0381.ibw
- Force Spectroscopy Data/Force-indetation curves/treated CM/replicate 1/1.3/Image0382.ibw
- Force Spectroscopy Data/Force-indetation curves/treated CM/replicate 1/1.3/Image0383.ibw
- Force Spectroscopy Data/Force-indetation curves/treated CM/replicate 1/1.3/Image0384.ibw
- Force Spectroscopy Data/Force-indetation curves/treated CM/replicate 1/1.3/Image0385.ibw
- Force Spectroscopy Data/Force-indetation curves/treated CM/replicate 1/1.3/Image0386.ibw
- Force Spectroscopy Data/Force-indetation curves/treated CM/replicate 1/1.3/Image0387.ibw
- Force Spectroscopy Data/Force-indetation curves/treated CM/replicate 1/2.1/
- Force Spectroscopy Data/Force-indetation curves/treated CM/replicate 1/2.1/Image0389.tif
- Force Spectroscopy Data/Force-indetation curves/treated CM/replicate 1/2.1/Image0390.ibw
- Force Spectroscopy Data/Force-indetation curves/treated CM/replicate 1/2.1/Image0391.ibw
- Force Spectroscopy Data/Force-indetation curves/treated CM/replicate 1/2.1/Image0392.ibw
- Force Spectroscopy Data/Force-indetation curves/treated CM/replicate 1/2.1/Image0393.ibw
- Force Spectroscopy Data/Force-indetation curves/treated CM/replicate 1/2.1/Image0394.ibw
- Force Spectroscopy Data/Force-indetation curves/treated CM/replicate 1/2.1/Image0395.ibw
- Force Spectroscopy Data/Force-indetation curves/treated CM/replicate 1/2.1/Image0396.ibw
- Force Spectroscopy Data/Force-indetation curves/treated CM/replicate 1/2.1/Image0397.ibw
- Force Spectroscopy Data/Force-indetation curves/treated CM/replicate 1/2.1/Image0398.ibw
- Force Spectroscopy Data/Force-indetation curves/treated CM/replicate 1/2.1/Image0399.ibw
- Force Spectroscopy Data/Force-indetation curves/treated CM/replicate 1/2.1/Image0400.ibw
- Force Spectroscopy Data/Force-indetation curves/treated CM/replicate 1/2.1/Image0401.ibw
- Force Spectroscopy Data/Force-indetation curves/treated CM/replicate 1/2.1/Image0402.ibw
- Force Spectroscopy Data/Force-indetation curves/treated CM/replicate 1/2.1/Image0403.ibw
- Force Spectroscopy Data/Force-indetation curves/treated CM/replicate 1/2.1/Image0404.ibw
- Force Spectroscopy Data/Force-indetation curves/treated CM/replicate 1/2.1/Image0405.ibw
- Force Spectroscopy Data/Force-indetation curves/treated CM/replicate 1/2.1/Image0406.ibw
- Force Spectroscopy Data/Force-indetation curves/treated CM/replicate 1/2.1/Image0407.ibw
- Force Spectroscopy Data/Force-indetation curves/treated CM/replicate 1/2.1/Image0408.ibw
- Force Spectroscopy Data/Force-indetation curves/treated CM/replicate 1/2.1/Image0409.ibw
- Force Spectroscopy Data/Force-indetation curves/treated CM/replicate 1/2.1/Image0410.ibw
- Force Spectroscopy Data/Force-indetation curves/treated CM/replicate 1/2.1/Image0411.ibw
- Force Spectroscopy Data/Force-indetation curves/treated CM/replicate 1/2.1/Image0412.ibw
- Force Spectroscopy Data/Force-indetation curves/treated CM/replicate 1/2.1/Image0413.ibw
- Force Spectroscopy Data/Force-indetation curves/treated CM/replicate 1/2.1/Image0414.ibw
- Force Spectroscopy Data/Force-indetation curves/treated CM/replicate 1/2.1/Image0415.ibw
- Force Spectroscopy Data/Force-indetation curves/treated CM/replicate 1/2.1/Image0416.ibw
- Force Spectroscopy Data/Force-indetation curves/treated CM/replicate 1/2.1/Image0417.ibw
- Force Spectroscopy Data/Force-indetation curves/treated CM/replicate 1/2.1/Image0418.ibw
- Force Spectroscopy Data/Force-indetation curves/treated CM/replicate 1/2.1/Image0419.ibw
- Force Spectroscopy Data/Force-indetation curves/treated CM/replicate 1/2.1/Image0420.ibw
- Force Spectroscopy Data/Force-indetation curves/treated CM/replicate 1/2.1/Image0421.ibw
- Force Spectroscopy Data/Force-indetation curves/treated CM/replicate 1/2.1/Image0422.ibw
- Force Spectroscopy Data/Force-indetation curves/treated CM/replicate 1/2.1/Image0423.ibw
- Force Spectroscopy Data/Force-indetation curves/treated CM/replicate 1/2.1/Image0424.ibw
- Force Spectroscopy Data/Force-indetation curves/treated CM/replicate 1/2.1/Image0425.ibw
- Force Spectroscopy Data/Force-indetation curves/treated CM/replicate 1/2.2/
- Force Spectroscopy Data/Force-indetation curves/treated CM/replicate 1/2.2/Image0426.ibw
- Force Spectroscopy Data/Force-indetation curves/treated CM/replicate 1/2.2/Image0427.ibw
- Force Spectroscopy Data/Force-indetation curves/treated CM/replicate 1/2.2/Image0428.ibw
- Force Spectroscopy Data/Force-indetation curves/treated CM/replicate 1/2.2/Image0429.ibw
- Force Spectroscopy Data/Force-indetation curves/treated CM/replicate 1/2.2/Image0430.ibw
- Force Spectroscopy Data/Force-indetation curves/treated CM/replicate 1/2.2/Image0431.ibw
- Force Spectroscopy Data/Force-indetation curves/treated CM/replicate 1/2.2/Image0432.ibw
- Force Spectroscopy Data/Force-indetation curves/treated CM/replicate 1/2.2/Image0433.ibw
- Force Spectroscopy Data/Force-indetation curves/treated CM/replicate 1/2.2/Image0434.ibw
- Force Spectroscopy Data/Force-indetation curves/treated CM/replicate 1/2.2/Image0435.ibw
- Force Spectroscopy Data/Force-indetation curves/treated CM/replicate 1/2.2/Image0436.ibw
- Force Spectroscopy Data/Force-indetation curves/treated CM/replicate 1/2.2/Image0437.ibw
- Force Spectroscopy Data/Force-indetation curves/treated CM/replicate 1/2.2/Image0438.ibw
- Force Spectroscopy Data/Force-indetation curves/treated CM/replicate 1/2.2/Image0439.ibw
- Force Spectroscopy Data/Force-indetation curves/treated CM/replicate 1/2.2/Image0440.ibw
- Force Spectroscopy Data/Force-indetation curves/treated CM/replicate 1/2.2/Image0441.ibw
- Force Spectroscopy Data/Force-indetation curves/treated CM/replicate 1/2.2/Image0442.ibw
- Force Spectroscopy Data/Force-indetation curves/treated CM/replicate 1/2.2/Image0443.ibw
- Force Spectroscopy Data/Force-indetation curves/treated CM/replicate 1/2.2/Image0444.ibw
- Force Spectroscopy Data/Force-indetation curves/treated CM/replicate 1/2.2/Image0445.ibw
- Force Spectroscopy Data/Force-indetation curves/treated CM/replicate 1/2.2/Image0446.ibw
- Force Spectroscopy Data/Force-indetation curves/treated CM/replicate 1/2.2/Image0447.ibw
- Force Spectroscopy Data/Force-indetation curves/treated CM/replicate 1/2.2/Image0448.ibw
- Force Spectroscopy Data/Force-indetation curves/treated CM/replicate 1/2.2/Image0449.ibw
- Force Spectroscopy Data/Force-indetation curves/treated CM/replicate 1/2.2/Image0450.ibw
- Force Spectroscopy Data/Force-indetation curves/treated CM/replicate 1/2.2/Image0451.ibw
- Force Spectroscopy Data/Force-indetation curves/treated CM/replicate 1/2.2/Image0452.ibw
- Force Spectroscopy Data/Force-indetation curves/treated CM/replicate 1/2.2/Image0453.ibw
- Force Spectroscopy Data/Force-indetation curves/treated CM/replicate 1/2.2/Image0454.ibw
- Force Spectroscopy Data/Force-indetation curves/treated CM/replicate 1/2.2/Image0455.ibw
- Force Spectroscopy Data/Force-indetation curves/treated CM/replicate 1/2.2/Image0456.ibw
- Force Spectroscopy Data/Force-indetation curves/treated CM/replicate 1/2.2/Image0457.ibw
- Force Spectroscopy Data/Force-indetation curves/treated CM/replicate 1/2.2/Image0458.ibw
- Force Spectroscopy Data/Force-indetation curves/treated CM/replicate 1/2.2/Image0459.ibw
- Force Spectroscopy Data/Force-indetation curves/treated CM/replicate 1/2.2/Image0460.ibw
- Force Spectroscopy Data/Force-indetation curves/treated CM/replicate 1/2.2/Image0461.ibw
- Force Spectroscopy Data/Force-indetation curves/treated CM/replicate 1/2.2/Image0462.ibw
- Force Spectroscopy Data/Force-indetation curves/treated CM/replicate 1/2.2/Image0463.ibw
- Force Spectroscopy Data/Force-indetation curves/treated CM/replicate 1/2.2/Image0464.ibw
- Force Spectroscopy Data/Force-indetation curves/treated CM/replicate 1/2.3/
- Force Spectroscopy Data/Force-indetation curves/treated CM/replicate 1/2.3/Image0465.ibw
- Force Spectroscopy Data/Force-indetation curves/treated CM/replicate 1/2.3/Image0466.ibw
- Force Spectroscopy Data/Force-indetation curves/treated CM/replicate 1/2.3/Image0467.ibw
- Force Spectroscopy Data/Force-indetation curves/treated CM/replicate 1/2.3/Image0468.ibw
- Force Spectroscopy Data/Force-indetation curves/treated CM/replicate 1/2.3/Image0469.ibw
- Force Spectroscopy Data/Force-indetation curves/treated CM/replicate 1/2.3/Image0470.ibw
- Force Spectroscopy Data/Force-indetation curves/treated CM/replicate 1/2.3/Image0471.ibw
- Force Spectroscopy Data/Force-indetation curves/treated CM/replicate 1/2.3/Image0472.ibw
- Force Spectroscopy Data/Force-indetation curves/treated CM/replicate 1/2.3/Image0473.ibw
- Force Spectroscopy Data/Force-indetation curves/treated CM/replicate 1/2.3/Image0474.ibw
- Force Spectroscopy Data/Force-indetation curves/treated CM/replicate 1/2.3/Image0475.ibw
- Force Spectroscopy Data/Force-indetation curves/treated CM/replicate 1/2.3/Image0476.ibw
- Force Spectroscopy Data/Force-indetation curves/treated CM/replicate 1/2.3/Image0477.ibw
- Force Spectroscopy Data/Force-indetation curves/treated CM/replicate 1/2.3/Image0478.ibw
- Force Spectroscopy Data/Force-indetation curves/treated CM/replicate 1/2.3/Image0479.ibw
- Force Spectroscopy Data/Force-indetation curves/treated CM/replicate 1/2.3/Image0480.ibw
- Force Spectroscopy Data/Force-indetation curves/treated CM/replicate 1/2.3/Image0481.ibw
- Force Spectroscopy Data/Force-indetation curves/treated CM/replicate 1/2.3/Image0482.ibw
- Force Spectroscopy Data/Force-indetation curves/treated CM/replicate 1/2.3/Image0483.ibw
- Force Spectroscopy Data/Force-indetation curves/treated CM/replicate 1/2.3/Image0484.ibw
- Force Spectroscopy Data/Force-indetation curves/treated CM/replicate 1/2.3/Image0485.ibw
- Force Spectroscopy Data/Force-indetation curves/treated CM/replicate 1/2.3/Image0486.ibw
- Force Spectroscopy Data/Force-indetation curves/treated CM/replicate 1/2.3/Image0487.ibw
- Force Spectroscopy Data/Force-indetation curves/treated CM/replicate 1/2.3/Image0488.ibw
- Force Spectroscopy Data/Force-indetation curves/treated CM/replicate 1/2.3/Image0489.ibw
- Force Spectroscopy Data/Force-indetation curves/treated CM/replicate 1/2.3/Image0490.ibw
- Force Spectroscopy Data/Force-indetation curves/treated CM/replicate 1/2.3/Image0491.ibw
- Force Spectroscopy Data/Force-indetation curves/treated CM/replicate 1/2.3/Image0492.ibw
- Force Spectroscopy Data/Force-indetation curves/treated CM/replicate 1/2.3/Image0493.ibw
- Force Spectroscopy Data/Force-indetation curves/treated CM/replicate 1/2.3/Image0494.ibw
- Force Spectroscopy Data/Force-indetation curves/treated CM/replicate 1/2.3/Image0495.ibw
- Force Spectroscopy Data/Force-indetation curves/treated CM/replicate 1/2.3/Image0496.ibw
- Force Spectroscopy Data/Force-indetation curves/treated CM/replicate 1/2.3/Image0497.ibw
- Force Spectroscopy Data/Force-indetation curves/treated CM/replicate 1/2.3/Image0498.ibw
- Force Spectroscopy Data/Force-indetation curves/treated CM/replicate 1/2.3/Image0499.ibw
- Force Spectroscopy Data/Force-indetation curves/treated CM/replicate 1/2.3/Image0500.ibw
- Force Spectroscopy Data/Force-indetation curves/treated CM/replicate 1/2.3/Image0501.ibw
- Force Spectroscopy Data/Force-indetation curves/treated CM/replicate 1/2.3/Image0502.ibw
- Force Spectroscopy Data/Force-indetation curves/treated CM/replicate 1/2.3/Image0503.ibw
- Force Spectroscopy Data/Force-indetation curves/treated CM/replicate 1/2.3/Image0504.ibw
- Force Spectroscopy Data/Force-indetation curves/treated CM/replicate 1/2.3/Image0505.ibw
- Force Spectroscopy Data/Force-indetation curves/treated CM/replicate 1/2.3/Image0506.ibw
- Force Spectroscopy Data/Force-indetation curves/treated CM/replicate 1/3.1/
- Force Spectroscopy Data/Force-indetation curves/treated CM/replicate 1/3.1/Image0507.tif
- Force Spectroscopy Data/Force-indetation curves/treated CM/replicate 1/3.1/Image0508.ibw
- Force Spectroscopy Data/Force-indetation curves/treated CM/replicate 1/3.1/Image0509.ibw
- Force Spectroscopy Data/Force-indetation curves/treated CM/replicate 1/3.1/Image0510.ibw
[truncated: 9,700 more entries]
