# Supplementary material for: Condensed tannins act as anthelmintics by increasing the rigidity of the nematode cuticle
Source: Sci Rep. 2022 Nov 7;12:18850. doi: 10.1038/s41598-022-23566-2 (PMC9640668; doi:10.1038/s41598-022-23566-2)
Supplement: Supplementary file 1 — Supplementary Information 1. [file 41598_2022_23566_MOESM1_ESM.zip › Determination of tannin content.xlsx]

## Sheet: Tabelle1
sample	sample weight [mg]			Absoption values Wavelength: 760 nm	sample	CM1	CM2	CM3		mean values	sample	CM1	CM2	CM3
CM1	203.7				TPC	0.601	0.646	0.641			TPC	0.608667	0.655	0.642
CM2	212.3					0.61	0.669	0.643			RPC	0.145667	0.155667	0.154667
CM3	203.8					0.615	0.65	0.642			pyrogallol				0.349667
pyrogallol	50.15				RPC	0.142	0.153	0.155
						0.146	0.159	0.157
						0.149	0.155	0.152
					pyrogallol	0.352	0.348	0.349
				Determination of tannin content [%]
				formula according to the Eur.AB	62,5*(A1-A2)*m2 / A3 * m1		extract sample	CM1	CM2	CM3
				A1 = Absorption TPC			tannin content of the samlpe [%]	20.3745	21.0832	21.4348
				A2 = Absorption RPC
				A3 = Absorption pyrogallol standard
				m1 = weighing of the extract sample
				m2 = weighing of the pyrogallol standard			Mean tannin content of C. mucronatum extract [%]	20.9642
	CM = sample of Combretum mucronatum extract
	pyrogallol = standard according to the EurAB
	TPC = total phenolic content
	RPC = residual phenolic content
