# Supplementary material for: Condensed tannins act as anthelmintics by increasing the rigidity of the nematode cuticle
Source: Sci Rep. 2022 Nov 7;12:18850. doi: 10.1038/s41598-022-23566-2 (PMC9640668; doi:10.1038/s41598-022-23566-2)
Supplement: Supplementary file 1 — Supplementary Information 1. [file 41598_2022_23566_MOESM1_ESM.zip › Force Spectroscopy Data/Data Force spectroscopy.xlsx]

## Sheet: Rep 1 untreated
Invols on glass surface				worm 1	Stiffness [pn/nm]	mean	worm 2	Stiffness [pn/nm]	mean	worm3	Stiffness [pn/nm]	mean
22.5314	Spring constant [pN/nm]	191.5		1.1	64.57		2.1	82.64		3.1	91.06
22.4435	Invols [nm/V]	22.3794			66.37			82.58			104.2
22.3654					66.28			81.74			109.06
22.3207					64.61			83.43			119.69
22.3506					66.25			83.84			119.9
22.3786					66.71			84.23			120.15
22.4825					66.94			83.09			128.15
22.4383					66.72			82.56			118.31
22.4685					68.43			83.5			116.61
22.39					66.23			83.25			117.92
22.3734					65.61			82.08			112.7
22.2989					67.2			81.46			127.29
22.4008					68.41			79.8			119.54
22.3413					67.23			77.72			126.51
22.3467					67.26			81.83			123.18
22.4052					66.36			84.52			115.85
22.3503					66.37			80.23			116.22
22.3825					66.64			82.55			116
22.3035					66.96			83.96			110.1
22.419					66.12			82			114.95
22.2878					66.28			82.68			117.85
22.3203					67.08			81.57			110.9
22.3493					66.11			84.53			111.37
22.3555					67.25			84.45			109.46
22.3851					66.6			84.34			112.12
22.4007					67.7			82.31			114.22
22.2835					67.71			83.46			109.41
22.3379					64.84			83.71			119.76
22.3419					64.83			80.84			117.71
22.3691					66.76			81.97			121.45
22.4465					63.23			81.79			119.27
22.3528					64.37			82.32			110.32
22.3601					67.07			80.86			113.17
22.3716					66.44			79.46			121.79
22.3869					67.77			81.91			109.44
22.3791					65.16			82.68			108.18
22.4177					65.09			83.82			117.24
22.4047					66.1			81.26			119.06
22.4002					66.69			80.15			114.22
22.4581					66.71			85.02			118.57
22.3693					66.41			81.01			110.3
22.4062					65.49			88.21			123.57
22.3583					67.35			80.35			115.65
22.3604					67.36			81.14			121.14
22.446					66.26	66.3984		84.49			119.28
22.4065				1.2	130.32			84.61			114.37
22.4866					127.43			84.39			120.97
22.4735					133.73			83.46	82.5792		123.54
22.4279					129.92		2.2	71.01			117.75
22.4493					130.7			71.87			107.94	115.948
22.3665					128.94			70.79		3.2	71.98
22.4364					128.57			70.46			76.39
22.2908					129.72			70.59			80.93
22.491					118.98			72.21			86.55
22.3254					125.16			72.31			87.7
22.4476					122.75			70.84			87.03
22.4574					123.87			69.43			93.04
22.2614					133.34			70.4			93.2
22.2729					131.14			69.04			94.64
22.1132					103.87			68.67			95.33
22.3435					122.78			69.72			93.7
22.3905					117.8			70.73			90.18
22.398					117.57			71.24			89.25
22.3802					121.5			69.83			84.48
22.4434					116.96			69.7			86.53
22.2995					121			69.78			84.73
22.3594					119.28			68.76			88.88
22.309					117.75			68.12			85.87
22.4866					119.93			69.59			87.74
22.4625					128.13			68.49			89.96
22.2876					116.67			69.41			90.68
22.3076					117.32			69.16			92.31
					113.35			70.2			90.78
					117.72			68.98			91.6
					111.36			68.91			93.75
					113.14			67.05			92.66
					130.59			70.16			94
					123.43			69.87			91.33
					115.91			69.58			88.59
					123	122.389		69.97			90.01
				1.3	132.49			68.35			89.02
					138.04			68.98			89.69
					146.25			68.6			89.57
					150.25			66.9			89.45
					130.69			66.41			87.75
					112.56			68.56			85.85
					95.62			69.62			92.11
					136.27			68.41			96.84
					96.23			66.19			91.35
					135.65			67.78			88.63
					106.43			67.6			87.87
					104.77			64.76			90.92
					99.96			64.5			90.99
					104.31			66.06			85.6
					109			66.71			90.89
					107.52			66.07			90.69
					111.27			65.05	68.9269		89.21	89.1543
					104.46		2.3	49.08		3.3	59.87
					106.37			61.07			59.8
					105.57			61.03			59.07
					101.66			58.17			57.7
					106.12			59.9			68.08
					92.48			59.63			72.33
					94.16			59.76			75
					91.49			61.31			70.16
					91.85			60.16			74.4
					84.44			56.95			66.73
					85.04			57.19			70.78
					83.59			59.1			69.81
					81.52			61.42			72.68
					84.05			63.03			77.84
					82.35			62.8			74.47
					79.79			58.96			75.42
					84.58			59			74.17
					84.87			63.56			73.98
					83.67			59.89			74.94
					82.21			59			73.67
					79.96			59.89			73.86
					83.56			58.54			74.93
					86.48			59.62			75.15
					86.79			59.46			77.58
					111.4			60.46			75.62
					112.79			59.85			77.51
					89.32			59.48			76.03
					115.84	102.083		59.9			78.59
								58.74			76.66
								58.63			76.65
								59.46			76.67
								59.18			76.39
								57.75			78.41
								60.83			74.57
								57.86			71.93
								60.24			75.66
								51.31			72.55
								50.49			58.09
								62.67			68.25
								58.77			72.59
								54.53			72.24
								53.04			69.52
								57.56			74.13
								55.85			65.88
								52.73			62.1
								53.57			43.06
								50.87			64.72
								52.58			67.73
								55.71			71.84
								51.65			71.77
								55.18			72.22	71.0549
								55.54		3.4	52.16
								55.53	57.8958		51.75
							2.4	76.16			49.08
								68.96			51.73
								67.32			54.67
								94.47			53.04
								87.58			52.23
								85.26			56.13
								79.54			58.91
								80.97			51.69
								82.53			57.44
								88.97			56.36
								80.19			61.15
								75.76			60.52
								76.45			59.09
								87.27			57.29
								83.5			58.68
								67.68			54.22
								72.73			58.25
								68.47			58.57
								67.55			55.79
								75.85			56.39
								86.9			53.4
								79.65			54.26
								75.34			54.69
								77.63			57.55
								88.24			58.71
								77.98			55.87
								82.46			57.41
								85.33			53.67
								80.8			55.81
								83.15			56.19
								82.69			54.74
								79.94			55.86
								82.11			55.94
								76.34			56.23
								75.62			57.45
								89.48			55.88
								85.3			57
								81.89			54.26
								86.05			53.39
								82.2			54.61
								78.35			55.43
								86.12			56.46
								92.66			57.98
								78.11			59.05
								76.81			56.69
								79.35			57.19
								91.72	80.6262		57.79
											57.97
											56.68
											57.14
											56.82	55.986

## Sheet: Rep 1 treated 2 mgmL
Invols on glass surface				worm 1	Stiffness [pn/nm]	mean	worm 2	Stiffness [pn/nm]	mean	worm 3	Stiffness [pn/nm]	mean	worm 4	Stiffness [pn/nm]	mean
24.0955	Spring constant [pN/nm]	191.5		1_1	269.87		2_1	102.63		3_1	382.53		4_1	247.07
24.0476	Invols [nm/V]	23.9794			268.39			101.07			396.94			252.52
24.0071					273.7			99.78			387.63			255.93
23.995					264.7			100.57			383.81			259.77
24.0818					262.58			100.5			383.42			260.82
24.0777					258.66			100.57			387.74			261.77
24.0107					256.03			100.86			387.4			261.9
23.9903					255.22			101.92			389.68			261.88
24.026					261.22			102.98			386.12			263.79
24.0376					262.11			102.82			386.89			266.64
24.0458					264.34			103.19			384			265.52
24.0957					265.64			103.85			386.71			264.51
23.9699					268.88			103.2			384.08			265.41
24.0034					270.37			103.42			382.2			267.91
23.9953					270.64			103.1			375.03			266.08
23.981					275.2			103.39			380.72			269.24
23.9475					276.13			102.17			380.04			266.43
23.9523					275.65			102.16			377.87			270.53
23.928					275.93			102.52			373.24			267.53
23.867					274.82			102.2			370.72			266.87
23.9357					275.5			102.42			370.59			270.12
23.9252					275.53			102.21			369.59			267.48
23.8892					276.2			101.42			371.77			267.38
23.9081					278			100.76			366.79			267.3
23.9565					275.93			102.08			356.46			267.29
23.9761					278.55			100.29			365.72			264.21
23.8929					280.97			100.55			362.41			266.76
23.8886					283.5			100.3			358.79			266.5
23.874					282.51			100.31			361.46			268.55
					282.47			103.97			361.66			269.21
					280.37			103.69			363.48			267.53
					279.67			103.73			357.15			266.19
					281.32			103.42			358.51			264.85
					281.43			103.45			358.02			263.39
					283.71			104.61			361.45			265.37
					283.93			104.23	102.232		359.34			264.2
					283.04		2_2	94.15			359.35			264.29
					282.62			98.23			363.81			264	264.651
					281.46			99.83			364.07		4_2	246.67
					282.48			101.14			364.22			234.78
					284.74			103.04			362.57			245.61
					286.01			104.04			355.88			248.41
					284.16			104.29			359.2			245.24
					284.84			104.13			361.27			254.7
					284.11			104.28			358.37			250.13
					285.98			104.9			363.81			249.4
					287.01			103.51			355.23			255
					285.07			104.16			357.44			250.76
					284.11			104.37			361.01			254.35
					287.78			103.56			360.66			249.88
					286.03			103.44			360.91			257.33
					286.46			103.39			360.41			262.18
					286.06			104.68			360.44			258.13
					286.65			105.58			360.09			253.41
					290.08			106.04			361.59			257.43
					288.39			106.2			359.03			259.58
					289.78			107.05			357.2			253.81
					290.43			107.82			358.34			250.34
					285.99			108.84			358.04			249.09
					285.49			108.7			361.45			250.07
					285.98			109.38			359.44	368.423		255.32
					288.57			110.16		3_2	428.13			253.89
					291.21			110.51			426.74			262.65
					293.03			111.39			427.91			254.63
					289.41			110.82			429.97			250.66
					289.97			111.2			430.86			282.18
					288.96			111.57			424.42			259.51
					290.88			111.43			427.26			271.12
					290.68			112.11			429.05			270.8
					290.57			113.11			428.79			277.7
					289.42			113.45			424.65			275.83
					290.1	280.1		113.73			426.22			262.26
				1_2	218.53			114.01			422.99			248.55
					213.97			114.88			422.65			257.9
					213.4			114.53	107.119		425.11			246.56
					211.22		2_3	159			430.06			285.57
					211.49			158.32			426.01			273.84
					210.61			158.26			426.12			268.53
					209.91			156.9			426.42			274.61
					209.85			157.95			427.89			276.33	258.208
					210			157.75			425.69		4_3	567.67
					209.91			158.52			426.63			625.19
					209.76			157.42			422.07			566.39
					209.92			158.69			420.11			591.22
					208.95			158.42			420.5			597.09
					210.43			157.46			421.6			603.75
					208.98			157.37			424.99			603.7
					208.62			156.52			416.33			615.44
					208.44			156.3			412.43			617.97
					208.84			156.99			420.07			615.33
					207.83			157.28			416.2			603.41
					207.38			157.9			420.16			624.97
					207.87			156.9			417.48			607.56
					206.62			157.26			415.34			580.32
					206.59			157.78			423.99			589.88
					206.66			157.7			418.06			616.43
					205.9			159.1			420.92			608.62
					206.04			159.68			421.58			588.97
					206.51			160.14			422.04			605.98
					206.54			161.17			422			607.6
					205.28			161.76			418.24			594.71
					205.81			161.75			421.74			618.52
					205.23			162.24			423.05	423.392		615.08
					206.33			162.12		3_3	521.49			609.78
					205.12			162.07			505.77			616.12
					205.7			162.46			502.63			604.74
					204.39			162.33			517.85			601.83
					204.86			162.23			518.77			591.91
					204			161.63			519.31			598.88
					205.6			162.1			519.96			591.03
					205.37			162.2			521.18			596.27
					204.97			162.41			521			604.06
					204.87			161.02			517.29			594.38
					204.48			160.9			520.8			606.28
					204.43			161.17			525.48			595.01
					205.9			160.17			525.77			609.01	602.364
					205.83			158.3	159.468		523.33
					205.08						527.95
					205.35						527.12
					204.82						526.51
					203.9						532.09
					204.37						535.93
					206.08	207.422					536.39
				1_3	347.85						531.74
					349.3						541.57
					343.2						535.92
					344.87						540.95
					341.14						541.67
					353.39						550.14
					353.44						549.26
					351						553.04
					370.98						551.03
					359.83						560.62
					363.62						560.83
					351.93						566.53
					351.92						569.33
					368.44						568.91
					367.63						578.2
					370.33						575.63
					368.88						578.29
					375.68						569.07	538.667
					369.78					3_4	236.22
					366.79						245.8
					365.28						251.46
					369.89						292.14
					356.04						252.61
					353.91						230.57
					368.03						253.45
					368.72						265.99
					372.36						268
					368.74						329.9
					367.62						396.99
					364.58						325.13
					354.07						308.95
					365.88						282.57
					354.56						298.57
					362.19						258.21
					352.66						342.45
					356.18						281.97
					352.3						264.62
					360.01						220.03
					360.24						230.19
					351.2						383.72
					363.64	359.954					255.94
											258.48
											236.26
											439.62
											209.89
											240.64
											223.58
											302.84
											263.79
											269.42
											248.3
											307.09
											247.62
											272.57
											335.35	279.214

## Sheet: Rep 2 untreated
Invols on glass surface				worm 4	Stiffness [pn/nm]	mean	worm 5	Stiffness [pn/nm]	mean	worm 6	Stiffness [pn/nm]	mean	worm 7	Stiffness [pn/nm]	mean	worm 8	Stiffness [pn/nm]	mean
24.0154	Spring constant [pN/nm]	197.29		4.1	211.05		5.1	338.41		6.1	338.4		7.1	500.88		8.1	130.45
26.3009	Invols [nm/V]	24.3162			219			330.47			401.83			453.38			117.44
25.7754					227.44			227.04			390.64			509.79			131.99
25.719					237.56			271.09			402.76			461.85			136.8
24.8012					206.35			246.33			401.47			521.49			133.54
25.176					248.46			221.57			383.58			507.74			122.8
26.2557					238.87			213.28			375.4			522.51			108.33
25.4174					241.24			215.73			396.62			548.52			105.2
23.7357					253.79			212.05			407.8			541.58			101.09
24.468					238.95			213.11			408.15			558.26			135.12
23.5255					253.88			193.07			423.6			563.1			106.36
24.0225					269.34			185.76			424.45			571.32			133.34
24.9801					242.95			202.21			435.5			540.57			130
23.7763					229.15			199.57			405.12			568.91			125.88
24.3127					253			233.58			425.73			573.66			143.15
23.9072					231.48			176.36			387.91			535.76			129.1
23.8969					223.03			172.67			386.43			574.94			136.3
23.6688					245.85			185.67			417.08			548.56			137.82	125.817
24.3204					238.81			167.79			419.13			537.87		8.2	128.58
24.1663					240.61			164.43			447.95			463.19			130.59
24.1609					248.15			165.07			445.43			502.51			140.25
24.1303					250.83			157.96			353.67			520.45			135.84
23.7839					253.06			158.66			350.43			527.87			139.47
23.7984					252.28			162.26			349.29			538.78			161.46
24.242					252.49			174.67			414.78			538.49			166.08
23.8387					242.26			165.73			382.97			477.26			163.69
24.0172					263.97			157.06			411.42			433.1			145.41
23.2384					251.85			151.07			427.97			460.37			152.49
23.8998					252.55			151.29			368.34			483.53			158.11
23.8226					269.51			156.29			414.41			456.13			188.77
23.6106					272.29			163.56			469.81			484.84			171.81
23.7291					246.3			152.49			389.67			515.29			189.01
24.0171					257.59			151.33			381.79			442.88			167.8
24.0014					258.37			154.15			420.98			501.34			185.27
24.5339					260.3			146.16			406.69			481.61			170.95
					235.18			149			412.69			500.1			183.23
					246.7			150.51			398.63			500.3			179.11
					239.59			155.47			401.36			473.56			194.75
					232.58			160.45			377.7			494.75			192.05
					236.08			169.55			414.97			533.61			209.63
					233.55			176.73			383.07			511.83			204.83
					239.54			161.05			416.92			498.79			226.47
					213.01			152.13			401.9			524.88			237.68
					226.54			159.41			389.16			559.63			268.84
					190.33			164.35			394.2			514.47	512.894		227.13
					178.18			161.68			336.78		7.2	416.49			240.01
					230.37			164.18			369.5			420.91			271.76
					229.2			170.5			372.35			451.08			276.5
					239.41	239.854		160.91			384.47			430.22			278.67
				4.2	408.16			165.81			396.27			465.77			276.52
					411.25			170.52			414.47			481.05			297.4
					413.84			192.23			389			464.54			299.52
					392.54			188.53			430.93	399.086		475.29			227.62
					359.1			174.61		6.2	308.71			476.75			263.87
					388.45			196.08			285.51			459.63			224.03
					402.5			173.33			286.55			481.52			237.2
					469.53			179.8			303.37			484.85			223.28
					444.46			121.9	182.012		358.89			455.33			239.46
					444.55		5.2	150.44			351.84			443.99			336.43
					467.35			175.18			351.52			481.86			332.25
					461.74			178.86			347.87			457.43			335.51	213.473
					403.15			349.73			398.63			479.87		8.3	62.33
					469.58			432.6			342.45			460.62			61.32
					436.6			215.93			383.34			475.74			70.21
					465.68			310.67			357.52			479.33			87.44
					445.3			313.56			438.18			501.52			71.26
					485.35			328.8			375.57			495.22			80.32
					422.6			239.99			311.87			476.82			73.78
					475.63			165.81			360.5			470.45			73.4
					505.98			172.04			396.34			449.06			76.68
					242.37			177.7			369.69			433.2			75.65
					378.65			172.69			397.97			445.9			75.25
					391.06			171.19			356.98			445.69			76.28
					439.08			170.16			395.76			453.79			79.76
					514.54			174.58			380.1			465.71			83.28
					445.5			171.75			419.07			465.88			93.67
					492.93			166.96			413.22			472.44			98.71
					462.19			172			398.15			454.81			90.44
					463.95			171.1			359.43			458.36			112.94
					445.07			170.31			373.33			453.29			95.05	80.9353
					446.78			169.5			410.13			455.83
					467.35			169.32			438.88			476.58
					453.29			167.46			345.49			486.25
					492.59			164.77			366.94			431.54
					414.29			171.35			399.96			416.13
					460.66			166.9			381.58			459.02
					515.44			166.83			389.68			445.86
					518.31			166.11			435.92			477.52
					532.21			165.95			405.26			442.6
					481.05			168.51			355.15			463.16
					521.34			171.05			377.43			462.11
					496.83			162.29			389.36			459.34
					428.66	447.215		152.26			390.52			467.13
				4.3	117.77			158.05			398.8			446.58
					111.14			155.37			395.86			423.2
					116.84			163.37			394.44			459.12
					115.26			156.35			383.7			464.68
					117.36			151.47			361.68			479.53
					118.95			151.71			353.89			463.11
					119.9			141.57			364.17			456.36	460.365
					119.13			141.46			405.51		7.3	190.15
					120.65			134.3	187.909		384.39			192.48
					121		5.3	590.97			403.72			211.64
					123.33			638.55			440.49			266.84
					121.24			756			406.68			271.8
					121.12			936.89			374.48			264.46
					119.65			916.91			333.01			273.17
					121.47			779.25			342.28	375.487		246.6
					117.99			797.27		6.3	41.25			216.77
					115			890.58			39.91			221.31
					118.09			851.39			43.62			217.3
					117.69			902.81			44.2			222.34
					116.57			815.82			43.45			214.15
					119.38			1020			50.46			216.86
					117.31			872.42			52.8			224.03
					117.05			844.62			43.29			219.88
					119.01			867.26			39.67			227.7
					122.75			911.59			42.95			221.08
					119.26			778.76			45.85			216.98
					120.59			990.66			40.15			215.67
					125.29			869.67			36.13			215.55
					119.26			793.1			38.56			234.49
					121.5			955.79			34.72			233.57
					120.56			969.33			38.22			229.42
					126.98			978.36			37.56			223.47
					124.24			958.8			36.46			258.1
					126.21			939.52			37.66			223.77
					111.92			1020			39.84			203.82
					118.66			1060			40.43			217.22
					125.64			1210			36.83			194.82
					124.04			1090			37.56			196.59
					119.89			1200			34.17			193.45
					121.62			1220			33.53			140.48
					121.27			1260			40.73			151.54
					126.3			1190			36.37			147.02
					126.93			1440			35.22			180.34
					123.8	120.218		1240			35.67			133.9
				4.4	691.49			1230			35.38			221.9
					642.67			901.27			31.71			300.69	216.701
					755.69			1120			32.23		7.4	141.18
					704.7			1110	972.246		31.6			142.75
					751.47		5.4	1220			32.26			152.29
					719.45			1080			29.29			147.49
					735.7			1410			26.55			152.55
					745.33			1360			28.39			131.92
					759.91			1220			26.89			175.11
					741.69			1220			33.2			153.99
					717.33			1500			24.6			148.38
					741.63			1330			84.24	38.3805		186.89
					798.23			946.42						118.58
					799.11			1200						116.98
					764.48			1370						163.14
					832.03			1210						153.56
					818.14			1000						139.02
					773.65			1290						150.07
					783.59			1400						167.66
					801.47			1730						129.96
					819.9			1630						174.96
					755.52			1540						160.89
					824.25			1430						174.98
					835.78			1420						165.83
					827.19			1530						134.8
					788.45			1530						168.05
					778.74			1420						180.02
					777.05			1640						168.49
					821.25			1670						146.3
					796.68			1460						152.22
					821.93			1460						145.43
					732.65			1750						141.56
					792.93			1330						130.67
					800.5			1490						135.54
					784.49			1490						146.48
					803.82			1640						122.41
					845.51			1560						118.32
					825.76			1410						137.26
					839.35			1590						113.23
					805.92	778.886		1870						142.57
				4.5	108.82			1770						143.31
					102.41			1740						141.61
					91.46			1530						118.93
					117.88			1470						104.64
					106.88			1660						145.59
					104.86			1610						172.07
					107.87			1590						168.35
					106.19			1790						165.2
					91.69			1720						134.61
					89.47			1820						141.56
					99.33			1940						119.21
					98.33			1640						129.94
					96.65			1490						149.13
					96.96			1950						133.67
					97.74			1850						149.13
					98.18			1620						146.91
					95.34			1940	1518.42					136.91
					86.06									188.12
					94.81									115.05
					88.85									110.03
					93.91									113.01	145.059
					93.79
					95.78
					101.71
					108.59
					95.99
					101.43
					103.74
					101.76
					106.66
					107.08
					106.65
					102.02
					99.95
					97.15
					96.55
					99.75
					96.34
					99.75
					101.75
					102.47
					102.72
					100.45
					103.22
					104.95
					99.84
					96.15
					95.59
					91.53
					94.41
					97.24
					95.44	99.5027

## Sheet: Rep 2 treated 2 mgmL
Invols on glass surface				worm 5	Stiffness [pn/nm]	mean	worm 6	Stiffness [pn/nm]	mean	worm 7	Stiffness [pn/nm]	mean	worm 8	Stiffness [pn/nm]	mean	worm 9	Stiffness [pn/nm]	mean
23.5231	Spring constant [pN/nm]	197.29		5.1	671.62		6.1	410.1		7.1	473.92		8.1	289.84		9.1	1390
22.1556	Invols [nm/V]	22.5431			523.24			434.77			491.08			301.55			1420
22.6248					498.89			421.56			503.63			303.62			1400
22.5575					430.94			418.13			495.85			307.41			1440
22.4151					446.34			416.24			492.08			310.45			1400
22.5631					427.68			408.74			510.82			304.05			1390
22.6647					423.24			415.92			494.58			308.94			1430
22.586					417.01			406.74			509.14			304.55			1390
22.5069					413.11			408.45			482.03			307.24			1430
22.5105					426.06			410.49			503.58			304.68			1340
22.3994					400.6			401.01			545.49			305.9			1430
22.5317					421.2			397.48			527.65			306.93			1370
22.5166					427.05			400.43			502.03			305.66			1480
22.3395					411.37			411.87			530.01			301.24			1350
22.6429					399.67			393.4			535.43			302.89			1350
22.5211					404.76			421.05			502.71			301.07			1480
22.3822					419.29			408.35			505.06			301.49			1450
22.4672					416.31			398.82			513.76			301.4			1560
22.4223					426.68			400.71			528.91			303.9			1490
22.5258					415.9			426.06			575.3			300.3			1530
22.5494					450.88			403.26			495.42			302.6			1470
22.6276					435.65			413.05			473.27			300.69			1550
22.6211					460.74			409.75			472.5			298.42			1350
22.5515					464.67			409.89			456.8			296.68			1200
22.7018					474.04			410.06			445.35			294.93			1300
22.5837					464.46			418.79			445.35			292.64			1460
22.4543					474.82			426.08			455.75			295.25			1320
22.4905					471.84			430.27			458.69			291.84			1460
22.3431					460.05			396.88			449.6			299.11			1460
22.5411					473.81			410.27			486.88			298.26			1160
22.4974					470.54			408.5			462.84			292.43			1150
22.5461					476.08			400.28			449.27			295.17			1290
22.7737					471.8			419.52			459.02			294.28			1160
22.7367					497.46			427.5			448.68			293.24			1160
22.6622					478.82			419.96			429.55			293.93			1080
22.8563					492.95			420.3			446.63			294.54			1090
22.6543					445.67			423.08			449.82			297.05			1040
22.6996					458.14			420.4			447.16			295.26			1040
22.7716					468.353			419			444.42			294.9			1210
22.9847					471.74			420.18			414.06			293.88			1050
23.0603					492.49			421.93			439.67			294.37			966.16
22.568					479.99			430.46			454.16			297.76			1010
21.9267					481.06			424.49			438.19	480.143		289.09			979.86
21.5502					494.72			436.41		7.2	649.22			291.93			938.01	1304.86
21.7559					485.39			412.13			654.48			288.64		9.2	399.66
21.7823					508.38			419.77			645.75			282.2			348.49
21.9372					537.9			417.11			640.63			283.77			342.32
22.0476					511.5	461.977		242.03			644.33			279.82	297.829		338.84
22.4162				5.2	631.23			415.44			627.06		8.2	353.5			346.64
22.563					905.29			413.8			646.16			359.48			380.78
22.7797					809.45			421.89			652.31			357.45			340.09
22.7322					911.15			397.7			647.07			362.09			343.28
22.9284					903.98			416.06			637.7			370.12			329.97
22.9544					858.64			410.79	411.062		650.92			353.85			343.3
22.999					936.29		6.2	303.57			626.57			357.34			334.15
22.9108					826.69			300.27			651.33			360.72			330.59
					326.63	789.928		298.2			640.28			363.52			341.25
				5.3	138.34			301.05			669.21			372.93			330.87
					136.42			296.48			663.33			394.85			331.65
					132.58			302.47			651.91			395.41			329.73
					131.71			306.22			664.78			387.1			327.86
					128.83			303.92			653.25			388.17			348.56
					131.57			305.45			654.71			391.49			364.4
					133.62			299.42			669.44			409.72			355.41
					132.19			309.36			658.78			408.35			350.88
					132.24			304.46			646.46			391.04			351.21
					131.81			304.13			653.02			389.04			323.2
					132.86			304.77			668.41			396.55			356.47
					132.89			298.62			663.32			391.54			359.68
					134.1			301.27			644.22			397.46			358.23
					133.81			299.94			663.22			398.37			320.7
					133.05			297.19			656.17			401.82			338.48
					132.9			296.62			633.34			398.24			356.63
					133.41			300.31			664.31			402.2			333.59
					135.33			300.22			629.74			407.73			338.9
					134.64			302.44			649.32			401.05			352.67
					133.45			293.34			647.92			396.39			356.28
					132.35			296.38			644.7			402.02			323.22
					131.9			298.08			649.18			390.17			328.12
					129.5			305.98			637.47			416.71			313.75
					131.42			294.08			648.22			409.8			358.39
					128.57			298.65			635.14			413.41			341.68
					130.76			298.16			653			422.56			334.82
					127.77			295.37			647.33			415.68			344.36
					126.19			295.87			656.31			424.52			339.76
					125.35			295.7			621.3			425.44			341.86
					125.65			303.89			640.02			439.52			334.81	343.384
					125.09			297.86			669.76			437.43		9.3	78.25
					125.95			292.92			652.25			439.72			75.21
					125.97			297.94			653.73			440.62	396.074		76.1
					127.5			298.63			655.05		8.3	243.8			74.41
					126.49			301.17			658.3			237.24			76.05
					125.16			294.57			659.77	650.004		235.94			78.96
					122.57			292.82		7.3	257.64			234.68			77.72
					126.03			295.58			236.3			229.89			77.73
					125.66			301.14			232.79			237.03			78.55
					129.72			297.48			238.33			234.08			78.12
					123.63			299.39	299.577		245.43			227.9			79.93
					122.97		6.3	185.42			242.65			228.86			80.17
					122.48			284.46			242.82			217.16			80.43
					123.78			263.49			241.02			235.74			80.51
					123.08			224.3			246			231			79.24
					125.48			281.06			245.51			232.85			80.62
					124.67			209.56			248.29			233.47			81.6
					125.07			255.6			247.94			233.11			81.75
					124.49			238.74			256.97			239.64			81.27
					125.14			239.73			255.92			239.56			81.9
					123.05			270.74			251.18			241.19			81.06
					122.87			251.75			259.16			237.57			80.66
					120.62			265.49			257.04			239.64			81.09
					118.52			216.22			264.76			232.66			81.03
					123.06			220.52			268.68			232.03			81.3
					120.89			209.91			267.99			242.42			79.39
					121.61			199.26			276.85			236.21			80.58
					121.45			210.35			275.78			244.51			80.67
					121.96			192.56			279.02			255.36			80.43
					122			153.81			280.79			253.6			80.83
					120.71			200.36			272.51			242.46			80.46
					118.86			190.93			284.16			246.58			80.83
					123.09			200.89			285.52			240.45			81.33
					123.69			215.18			282.55			234.65			81.73
					120.77			223.24			278.86			247.26			83.45
					124			267.37			283.99			242.68			81.04
					124			183.65			269.76			241.2			81.16
					122.96			204.23			275.8			245.06			82.5
					121.2			203.8			271.29			237.88			82.8
					123.57			182.98			284.29			253.24			81.15
					123.89			256.47			287.31			242.7			82.12
					123.56			231.15			289.58			259.71			82.71
					123.34			247.29			289.82			236.27			81.89
					125.57			165.8			278.29			245.95			81.98
					122.65			264.16			288.58			251.36			84.21
					125.83	126.84		220.26			283.18			255.48			80.91
				5.4	228.25			235.64			286.93			255.42			80.27
					220.1			188.97			281.22			269.34			78.4
					220.55			196.53			288.71			259.11			79.72
					224.03			187.32			286.62			259.33			80.14
					223.04			193.86			276.38			255.37			78.03
					226.56			211.8			288.61			257.05			76.01
					222.67			250.35			280.7			258.05			76.03
					222.74			235.52			279.85			250.72			77.63
					219.33			238.12			284.85			253.56			79.05
					224.15			213.97			290.27			260.77			79.09
					221.66			248.54	222.421		284.32			256.71			77.64
					221.36		6.4	429.15			279.17			274.74			77.21
					225.19			419.02			278.94			259.68			79.04
					227.4			461.03			278.67			269.72			78.89
					227.36			447.47			288.36			277.84			77.8
					228.49			476.27			286.09			271.98			77.07
					228.62			454.44			282.79			274.01			77.25
					230			446.28			283.36			251.09	246.304		76.51	79.7127
					231.78			459.5			283.33		8.4	249.43		9.4	173.76
					232.14			451.12			283.68			294.61			158.65
					231.69			462.75			283.41			311.28			156.31
					234.85			459.27			291.94			309.66			154.2
					230.64			460.89			283.01			318.07			151.53
					228.56			458.27			294.03			235.52			152.64
					229.9			452.1			292.9			334.26			157
					228.45			454.35			296.56	275.387		356.75			155.18
					228.12			443.06		7.4	429.34			340.55			154.78
					232.78			449.88			463.27			377.9			151.58
					225.72			439.07			473.08			370.06			152.53
					231.45			440.09			453.87			337.54			150.35
					233.51			430.77			438.55			348.17			149.75
					233.82			440.03			452.82			368.32			149
					229.47			435.71			456.27			360.9			150.09
					230.82			443.14			439.13			393.65			151.07
					228.23			423.51			434.62			373			149.05
					227.35			412.89			453.5			370.55			148.56
					227.49			421.49			434.01			382.16			151.1
					225.19			429.35			443.13			367.37			150.96
					224.5			429.37			432.18			379.65			150.32
					222.39			423.62			439.64			373.24			148.94
					221.01			423.9			425.61			368.71			148.2
					218.65			425.81			417.95			371.64			148.01
					219.43			420.32			426.12			375.73			146.18
					218.27			428.28			417.56			353.14			144.05
					215.24			420.37			409.2			327.87			147.37
					213.7			422.25			406.07			359.52			146.2
					215.41			421.04			398.25			354.54			148.83
					211.98			422.24			393.93			269.34			142.43
					213.35			425.07			383.03			270.84			143.79
					206.16			416.37			287.23			276.75			144.19
					203.1			416.3			383.52			269.46			141.91
					205.04			420.03			378.29			271.46			143.16
					199.48			421.54			387.22			268.2			140.15
					200.23			420.05			358.85			281.23			141.71
					204.99	222.843		414.99			360.76			268.86			140.67
				5.5	121.25			414.06			391.38			286.33			140.37
					186.69			415.61			364.69			306.86			144.37
					192.53			415.99			361.19			303.3			137.3
					180.38			420.88			377.9			287.72			137.42
					188.78			424.82			396.28			298.86			144.37
					184.46			412.77			401.56			291.69			143.62
					194.09			422.2			377.2			304.62			142.15
					201.63			420.76			379.16			297.92	324.827		146.83
					201.73			415.96			386.24		8.5	133.7			140.02
					169.61			410.51			413.18			136.6			148.36	148.064
					177.19			415.07			355.99			140.79		9.5	44.86
					176.91			422.38			374.49			146.79			42.09
					180.05			414.8	431.548		363.13			144.91			41.34
					191.93		6.5	153.62			373.35			143.12			40.23
					163.16			153.39			364.58			146.61			40.71
					207.3			154.15			376.07			140.39			40.97
					156.56			156.68			395.68			144.18			41.86
					172.99			153.92			434.26			143.04			41.47
					166.55			153.62			466.43			140.75			40.58
					161.82			154.97			445.64			142.95			40.51
					197.95			140.63			443.64			139.93			40.14
					175.69			147.48			437.04			138.93			40.8
					175.06			154.55			407.91			139.33			40.71
					177.29			149.55			454.61			143.86			40.93
					163.24			153.69			441.73			139.66			38.93
					175.77			150.54			392.83			132.42			38.59
					171.83			149.84			419.16			139.92			40.66
					164.33			147.75			382.66			135.55			38.75
					165.68			153.66			379.98			146.06			39.84
					177.67			145.69			371.58			137.73			38.9
					160.58			146.72			359.81			138.86			38.3
					174.82			148.53			360.63	405.36		134.69			38.17
					168.62			146.97		7.5	265.48			132.97			39.17
					170.43			147.32			255.55			133.63			36.87
					166.22			142.18			262.75			132.69			38.63
					171.1			147.18			259.58			132.62			38.68
					173.38			148.92			261.58			129.62			39.53
					176.04			146.9			254.56			130			38.43
					163.51			144.86			255.28			131.76			39.55
					166.96			147.9			258.54			138.13			39.89
					147.9			147.53			256.16			135.81			39.77
					160.98			146			256.28			140.5			39.49
					166.04			147.13			256.94			136.33			40.81
					162.18			147.33			257.15			137.1			39.36
					158.47			145.4			248.46			133.79			40.56
					157.3			152.74			250.13			132.3			40.07
					155.33			147.44			240.13			133.75			40.95
					156.7			147.29			245.37			129.82	137.79		40.76
					142.39			143.66			237.15						40.87
					157.79			145.81			241.46						40.78
					168.58			149.02			247.98						39.76
					160.71			146.46			244.71						40.64
					177.61			145.76			230.54						40.28
					166.19			146.95			232.8						39.17
					158.31			144.4			234.37						40.79
					167.73			149.92			229.89						40.55
					173.49			148.57			236.4						40.34
					166.07			148.6			235.81						39.36	40.0917
					180.21			149.06			230.57
					171.96			150.02			233.03
					159.57			147.53			235.06
					172.74			146.63			235.18
					192.04			147.08			232.71
					165.85	171.218		150.08			232.02
								150.16			233.27
								149.51			230.91
								152.43	148.773		231.3
											233.56
											227.22
											224.43
											220.57
											224.18
											229.84
											226.18
											223.38
											226.36
											234.02	240.419

## Sheet: Rep 3 untreated
Invols on glass surface				worm 9	Stiffness [pn/nm]	mean	worm 10	Stiffness [pn/nm]	mean	worm 11	Stiffness [pn/nm]	mean
24.5723	Spring constant [pN/nm]	185.37		9.1	47.21		10.1	67.53		11.1	278.28
24.6584	Invols [nm/V]	24.503			46.98			68.41			284.39
24.5123					55.73			61.97			288.78
24.6807					55.82			61.07			315.74
24.5077					55.39			61.23			255.26
24.6732					56.91			60.77			360.97
24.6801					53.22			61.94			308.09
24.4703					56.32			63.89			267.95
24.5131					55.94			67.27			313.48
24.4008					55.9			62.3			317.13
24.38					59.2			66.81			380.07
24.2673					56.72			63.87			271.54
24.7053					54.77			67.07			196.1
24.615					58.46			62.18			281.47
24.4846					57.54			65.16			162.4
24.475					57.75			62.14			243.73
24.3851					60.38			62.1			319.85
24.4889					57.5			64.43			312.21
24.4133					59.86			58.93			322.85
24.3679					60.74			62.4			296.53
24.4556					60.16			60.1			335.75
24.4979					60.1			63.79			272.34
24.4581					59.12			62.48			293.69
24.4304					59.43			66.35			389.3
24.4335					58.75			61.59			301.51
24.5813					55.85			62			258.18
24.479					57.83			62.22			270.01
24.4715					55.2			61.51			289.73
24.5799					60.42			61.51			349.77
24.5248					57.52			53.53			355.28	296.413
24.4292					59.38			74.88		11.2	142.35
24.4077					55.82			63.24			170.93
24.514					54.12			59.77			227.89
24.4525					56.39			54.11			133.02
24.4517					62.25			60.69	62.8354		160.68
24.5589					59.17		10.2	52.83			107.8
24.4253					57.29	57.0578		49.58			222.84
24.4252				9.2	74.45			50.76			178.62
24.3464					102.78			51.62			153.2
24.5702					88.2			51.01			153.58
24.5113					85			52			150.92
24.487					85.49			52.29			184.06
24.6106					71.36			51.18			179.56
24.5466					68.81			52.34			182.28
24.6268					69.78			51.62			154.34
24.5367					77.16			52.59			154.23
24.4962					73.68			51.56			182.19
24.5374					69.6			53.97			189.17
24.4791					77.7			53.97			185.64
24.5741					69.67			51.59			156.26
					78.03			52.8			166.71
					79.59			51.73			165.31
					62.59			52.09			154.09
					74.34			50.05			124.37
					72.45			52.29			139.42
					64.26			53.17			156.14
					75.74			50.81			189.71
					78.86			49.54			167.3
					81.32			53.03			155.77
					76.81			53.66			221.51	166.996
					75.75			51.26		11.3	456.62
					87.06			40.23			443.05
					69.95			44.28			468.23
					66.8			44.66			339.86
					72.89			43.11			536.97
					68.54			42.26			397.89
					65.86			40.94			244.36
					65.05			40.87			475.28
					60.94			43.77			431.88
					77.87			44.05			342.57
					77.59			47.43			252.77
					70.4			44.3			499.74
					78.97			47	49.2695		396.06
					74.42		10.3	19.49			367.25
					70.37			17.29			252.92
					78.56			16.66			311.37
					84.28			16.89			365.76
					90.92	75.4607		17.17			366.53
				9.3	98.5			16.28			345.76
					100.42			17.03			334.79
					105.23			17.1			212.89
					103.63			17.19			486.03
					105.95			17.16			368.29
					104.9			17.38			353.41
					102.68			15.24			444.16
					101.51			17.44			386.03
					100.93			17.28			308.29
					103.61			18.14			311.29
					102.56			18.92			313.41
					97.02			16.41			260.59
					106			15.47			472.99	372.485
					99.62			15.54
					96.29			16.4
					107.69			17.75
					83.6			16.01
					101.45			16.93
					96.68			17.19
					97.26			16.48
					101.65			16.42
					103.53			16.77
					104.06			16.91
					100.06			17.68
					109.64			16.62
					103.31			16.89
					103.46			16.03
					100.59			15.69
					102.26			17.77
					98.95			19.08
					107.67			16.09	16.9664
					98.34		10.4	51.46
					103.87			54.08
					101.17	101.591		48.61
				9.4	323.38			45.82
					354.64			44.31
					204.1			42.53
					181.32			47.31
					206.46			45.1
					347.86			47.05
					239.62			45.73
					351.39			46.75
					245.21			42.85
					356.11			45.16
					368.86			45.19
					260.94			45.81
					195.27			49.35
					210.43			44.37
					213.34			45.62
					187.25			50.03
					205.38			43.96
					231.98			45.97
					236.59			64.38
					224.6			55.83
					194.9			47.85
					198.76			55.75
					183.08			47.1
					204.97			51.9
					268.85			50.43
					191.49			46.48
					222.5			48.34
					192.06			45.9
					328.2			43.24
					241.95			51.82
					176.48			48.32	48.0706
					238.79
					266.61
					224.99	243.481

## Sheet: Rep 3 treated 2 mgmL
Invols on glass surface				worm 10	Stiffness [pn/nm]	mean	worm 11	Stiffness [pn/nm]	mean	worm 12	Stiffness [pn/nm]	mean	worm 13	Stiffness [pn/nm]	mean
23.9906	Spring constant [pN/nm]	185.37		10.1	669.18		11.1	356.28		12.1	23.78		13.1	2630
24.0881	Invols [nm/V]	24.1566			647.25			359.96			25.7			2590
24.2532					620.48			350.94			21.72			2610
24.1184					626.63			370.13			22.32			2620
23.9872					637.21			353.06			22.35			2790
24.0654					634.3			369.68			22.25			2230
24.1644					627.42			368.8			22.55			2750
24.1675					627.89			347.91			22.34			3030
24.2048					624.06			347.5			22.6			3210
24.1152					626.51			349.78			21.16			3030
23.9955					624.22			343.65			22.84			2350
23.9572					629.22			340.7			22.54			3050
24.1338					646.62			340.74			23.15			3160
24.2351					614.96			335.83			22.38			2800
24.0878					606.55			346.82			22.99			3520
24.0783					626.05			338.06			23.16			4240
24.0908					618.29			341.03			22.7			3600
24.0542					603.07			348.84			22.51			4140
24.0257					625.8			342.43			22.33			3220
24.0004					622.28			331.58			23.33			4460
24.2502					620.58			331.03			24.3			5030
24.0305					628.82			336.11			23.14			4290
24.02					631.8			328.89			23.46			3530
23.9454					628.53			313.05			23.02			3180
23.9493					643.43			316.59			23.37			4510
24.0723					631.42			303.33			24.16			4140
23.8571					639.89			319.68			24.22			3280
23.911					649.26			315.93			23.63	23		2750
24.2102					649.61			328.54		12.2	311.09			2550
24.2046					655.8			301.49			290.85			2560
23.9654					654.39			310.45			292.05			2360	3232.58
24.2105					646.19			308.33			307.62		13.2	3840
24.4431					652.03			308.62			303.24			2910
24.2454					658.93			320.48			307.18			4000
24.8012					659.84	634.529		319.83			271.21			3090
24.618				10.2	611.28			318.6			310.17			2730
24.6646					644.14			320.41			324.06			3140
24.2013					611.83			301			304.22			2490
24.2554					616.88			320.95			329.14			2620
24.6104					612.18			323.23			326.42			3010
24.372					570.87			313.17			331.11			2790
24.3615					568.63			304.41			346.3			2220
24.035					665.37			328.98			338.13			3240
24.3965					675.56			351.07			332.07			3050
24.2696					631.37			338.79	332.593		281.86			3920
24.2506					466.07		11.2	500.61			321.97			3540
24.6751					374.51			491.46			304.19			3170
24.2367					356.93			441.29			300.26			4070
24.138					401.33			467.58			331.57			2780
24.0596					361.4			466.37			296.09			3780
24.139					360.56			457.81			297.41			2990
23.7955					484.41			460.52			301.18			3290
23.7277					407.37			448.27			272.5			3780
23.7204					410.14			479.25			291.87			4330
					444.37			491.31			324.76			3070
					437.16			473.21			279.49			3260
					367.08			483.43			322.16			3840
					425.35			476.48			298.36			3450
					385.03			470.48			277.82			3740
					466			490.27			298.88			2780
					453.06			501.1			324.35			2880
					507.81			513.08			335.24			2930
					437.87			487.66			235.88			2960	3240.31
					507.24			498.22			239.6		13.3	250.25
					557.84			508.72			272.73			267.46
					545.02			503.89			297.34			321.13
					504.35			497.32			289.87			299.57
					423.99			488.5			279.25			279.63
					509.71			483.24			302.23			264.05
					504.22			490.96			271.41			274.57
					448.74			490.45			295.48			291.03
					400.59			504.24			325.81			283.12
					459.3			501.2			315.45			282.43
					407.49	487.771		490.51			302.66			282.27
				10.3	495.34			510.3			287.27			288.89
					500.47			531.88			284.15	301.749		272.62
					499.24			519.35	488.092	12.3	254.48			270.3
					491.14		11.3	306.92			244.98			268.24
					500.12			309.32			258.09			267.58
					506.24			390.65			271.88			285.27
					494.59			304.97			261.76			287.52
					498.49			312.38			323.41			293.28
					509.38			323.05			331.63			274.55
					501.46			313.22			318.24			286.17
					501.65			314.64			302.09			281.14
					495.36			314.21			322.6			285.21
					507.28			323.78			322.85			271.95
					510.22			324.16			311.64			275.49
					500.45			326.23			301.33			266.47
					495.3			313.71			321.95			282.29
					508.95			322.88			292.61			314.47
					501.74			325.85			322.36			294.93
					504.28			330.82			278.66			273.49
					512.47			316.35			278.51			280.05
					502.23			314.71			254.72			265.46
					496.82			324.4			231.9			280.46
					494.88			321.16			241.13			287.55
					500.8			321.32			301.12			258.37
					504.44			318.74			221.12			288.09
					509			321.28			256.34			292.46
					502.12			322.4			244.79			221.49
					488.53			316.04			254.91			299.12
					489.87			324.84			259.85			285.62
					498.89			323.07			257.92			272.97
					502.46			330.01			265.85			265.13
					498.57	500.712		322.42			255.88			278
				10.4	27.27			325.17			259.36			268.68
					27.78			321.43	321.94		297.7	278.802		286.22
					27.62		11.4	274.5						284.79
					27.35			287.07						330.73
					27.69			295.83						284.82	280.529
					27.88			295.9					13.4	295.76
					27.92			297.77						285.88
					27.79			300.42						284.47
					27.84			299.46						285.24
					27.99			298.79						294.45
					27.62			296.87						300.48
					28.13			292.03						286.49
					27.93			300.93						309.65
					27.94			297.3						297.34
					28.12			305.49						278.9
					28.1			291.45						281.18
					28.29			302.47						281.09
					28.07			295.37						290.97
					28.24			301.99						286.35
					28.27			309.13						238.67
					28.5			296.08						220.27
					28.76			295.41						212.86
					28.33			293						222.45
					28.49			301.34						233.1
					28.59			297.6						220.89
					28.4			300.24						211.46
					28.35			299.21						211.74
					28.17			297.78						225.58
					28.56			299.64						235.54
					28.05			299.47						234.98
					28			297.45						276.56
					28.17	28.0691		298.28						199.11
								297.74						270.04
								293.5						240.9
								296.34						224.81
								293.39						237.9
								291.06						205.36
								302.96						227.44
								300.85						181.47
								307.03						209.37
								295.49						204.94
								288.32						216.87
								298.82						188.75	247.613
								289.29
								288.28
								284.88
								285.34
								290.06
								296.64
								298.22
								302.23
								305.79
								306.44
								296.69
								296.58
								292.94
								283.77
								284.42
								293.48
								291.75
								300.8
								307.71
								304.38	296.45

## Sheet: Rep 4 untreated
Invols on glass surface				worm 12	Stiffness [pn/nm]	mean	worm 13	Stiffness [pn/nm]	mean	worm 14	Stiffness [pn/nm]	mean
22.2144	Spring constant [pN/nm]	190.89		12.1	10.27		13.1	76.97		14.1	35.56
22.2409	Invols [nm/V]	22.2676			10.15			74.56			33.55
22.2676					10.17			84.47			33.56
22.2421					10.37			60.97			32.12
22.2175					10.22			90.61			32.46
22.2566					10.49			73.6			32.53
22.2646					10.44			89.62			31.82
22.21					10.75			87.46			29.7
22.2184					10.68			83.28			31.84
22.2674					10.77			77.82			36.25
22.2898					10.44			76.6			33.25
22.3006					10.15			120.6			32.78
22.2891					10.24			109.65			35.84
22.2474					10.79			97.91			34.83
22.2695					10.81			64.03			37.28
22.2932					10.44			58.62	82.9231		33.82
22.2803					10.84		13.2	60.68			33.6
22.2857					11.47			70.29			31.09
22.2687					11.28			50.82	60.5967		29.62
22.2928					11.28		13.3	37.79			35.48
22.2764					11.5			33.73			27.09
22.2474					11.84			31.34			28.82
22.265					11.42	10.7309		39.61			28.74
22.2814				12.2	7.98			39.84			30.4
22.2655					8.08			38.95			32.82
22.3513					8.11			37.14			32.31
22.2878					7.93			42.9			29.17
22.2836					7.68			40.38			30.25
22.2731					7.49			40.67			30.69
22.314					7.49			41.65			32.11
22.2947					7.96			40.43			31.43
22.2375					8.2			38.99			30.25
22.2548					8.63			38.04	38.6757		28.57	32.11
22.287					8.69					14.2	29.44
22.2576					8.72						25.56
22.2684					8.81						25.85
22.2698					7.96						24.99
22.2312					8.72						26.35
22.2521					8.74						30.39
22.2654					8.94						28.71
22.2628					8.69						26.41
22.2762					8.77						25.67
22.2392					8.46						26.19
22.3033					8.61						26.54
22.2819					8.24						27.14
					8.38						27.22
					8.34						26.26
					8.19						26.22
					9.03						26.78
					7.99	8.32704					26.54
				12.3	10.31						26.24
					10.78						26.27
					10.62						26.35
					10.24						25.11
					10.3						27.2
					9.98						27.25
					10.03						27.16
					10.55						28.29
					11.26						30.73
					11.28						28.98
					10.96						33.55
					11.15						29.06
					11.35						27.3
					11.53						29.12
					11.31						31.47
					11.4						27.13
					11.23						29.38
					11.42						28.43
					11.2						32.84
					11.36						30.8
					11.54						27.75
					11.37						30.49
					11.63						29.98
					11.56						26.8	27.901
					11.24					14.3	32.17
					11.56						32.24
					11.5						30.78
					11.64						29.34
					11.69						28.47
					11.7						26.91
					11.71						26.19
					11.7						29.19
					11.72						29.81
					11.73						29.18
					11.85						30.46
					11.92						37.12
					12.3						32.05
					11.89	11.2766					32.55
				12.4	38.24						34.49
					34.21						34.03
					34.78						31.45
					32.09						31.69
					33.06						30.51
					32.12						30.04
					30.76						33.97
					30.94						26.47
					31.23						26.48
					33.32						23.51
					33.66						28.9
					30.96						27.81
					31.48						29.05
					30.66						28.72
					29.48						29.07
					28.52						24.61
					29.87						31.35
					31.04						29.42
					30.43						29.81
					31.22						31.2
					29.94						31.6
					28.87						31.53
					28.95						31.45
					28.33						33.55
					27.86						32.14
					27.99						30.69
					29.41						32.11
					29.53						32.33	30.3438
					30.66					14.4	38.91
					30.17						33.78
					29.36	30.94					33.84
				12.5	28.18						33
					27.49						35.63
					28.12						38.25
					27.41						38.28
					27.6						36.73
					29.13						36.52
					27.81						34.82
					28.39						40.72
					28.11						37.71
					28.87						42.49
					28.29						38.26
					29.53						39.84
					28.66						31.76	36.9088
					27.76
					27.45
					27.73
					27.78
					26.5
					28.95
					26.79
					27.45
					28.34
					28.16
					25.98
					25.75
					26.37
					27.79
					26.92
					27.8
					26.46
					26.6
					28.09	27.6956
				12.6	17.76
					15.01
					14.02
					14.5
					14.58
					14.47
					13.69
					17.83
					13.8
					14.95
					13.23
					13.11
					23.37
					23.66
					23.68
					24.8
					26.53
					26.43
					26.14
					22.84
					22.9
					23.81
					24.84
					24.46
					26.57
					24.99
					26.8
					25.31
					29.35
					26.44
					27.53
					26.46
					21.92
					28.96
					30.77
					29.92	22.0953

## Sheet: Rep 5 untreated
Invols on glass surface				worm 15	Stiffness [pn/nm]	mean	worm 16	Stiffness [pn/nm]	mean	worm 17	Stiffness [pn/nm]	mean	worm 18	Stiffness [pn/nm]	mean	worm 19	Stiffness [pn/nm]	mean
23.0406	Spring constant [pN/nm]	189.65		15.1	56.58		16.1	31.06		17.1	36.92		18.1	16.71		19.1	18.36
22.1367	Invols [nm/V]	22.7325			52.59			31.21			43.82			17.22			18.32
22.0713					59.83			31.64			40.44			18.49			18.16
22.2068					62.38			33.81			46.63			17.79			18.7
22.2118					62.73			29.9			45.65			18.03			18.65
22.2596					61.01			33.04			46.72			17.06			18.68
22.5585					61.09			28.29			44.7			16.54			18.68
22.1431					60.68			27.24			42.17			17.44			18.75
21.9949					61.21			29.47			43.14			17.46			19.48
22.3965					58.61			35.87			41.98			16.4			19.67
22.086					61.66			37.17			44.1			16.6			19.32
22.2237					60.08			38.63			43.08			16.88			20.15
22.0687					56.23			39.1			41.43			17.14			19.63
22.2911					58.99			41.55			42.37			17.16			19.66
22.0775					58.36			40.73			42.42			17.56			20.04
22.2092					59.27			43.15			42.02			17.72			20.25
22.0372					57.12			41.05			42.86			17.01			19.89
22.2649					57.23			43.19			40.87			16.86			19.88
22.4122					57.22			44.17			41.49			18.97			19.88
22.5309					54.16			42.55			46.36			17.82			19.63
22.0226					56.61			43.53			42.46			16.8			19.78
22.173					53.38			44.6			40.62			17.07			19.59
22.0787					55.75			46.12			43.14			16.74			19.51
22.4493					51.73			43.96			41.26			16.79			19.95
22.2646					52.09			45.02			44.66			16.86			19.94	19.382
22.0738					51.51	57.6192		46.62			40.4			17.13		19.2	15.49
22.1009				15.2	58.17			47.01	38.5067		46.2			16.38			16.11
22.4168					58.63		16.2	37.55			41.38			16.95			15.52
21.7143					57.49			38.56			43.52			15.81			16.09
22.4906					61.76			40.63			44.69	42.9167		16.03			14.52
22.3569					61.88			41.17		17.2	37.82			15.31	17.0558		14.98
23.2762					63			43.89			37.9		18.2	14.06			14.66
22.9175					65.39			44.26			37.01			12.5			14.1
22.9472					65.36			43.38			37.05			13.68			15.32
22.6991					64.44			44.09			36.49			12.57	13.2025		14.33
23.0055					68.08			43.78			36.65		18.3	18.1			15.5
23.6253					63.08			45.71			38.1			18.15			16.49
23.3412					66.77			45.52			38.09			18.2			14.86
23.1684					63.59			45.47			36.42			18.68			15.67
23.1803					63.69			44.5			39.2			18.19			15.63
22.9721					61.55			44.52			37.06			18.62			15.8
23.3065					61.71			45.95			37.68			18.4			16.25
23.0024					64.43			43.77			36.64			19.68			16.19
23.0075					67.73			42.14			35.7			18.8			15.96
23.0334					65.45			44.75			36.74			18.26			16.74
22.9992					64.51			40.85			37.01			18.48			16.19
22.8694					62.83			43.01			37.21			18.48			16.15
22.6205					62.87			42.98			35.74			18.31			16.91
22.4457					65.09			42.04			37.56			18.4			16.22
33.6804					65.82			44.83			37.64			19.3			15.09
22.3839					68.97			48.82			36.98			18.64			14.4
22.5855					61.47			48.87			36.49			18.48			14.48
22.3914					60.88			48.44			36.96			18.62			15.83
					61.32			46.69			37.15			18.53			15.21
					62.35			47.19			36.35			18.59			16.12
					60.73			47.3	44.1607		36.45			18.48			15.66	15.5635
					62.29	63.2687	16.3	31.41			37.78			19.37		19.3	17.37
				15.3	56.82			31.74			36.35			18.34			17.2
					59.14			31.19			35.2	37.0145		18.38			17.27
					59.42			34.2		17.3	36.97			18.51			17.78
					59.45			31.3			39.05			18.32			17.64
					59.13			32.49			39.11			18.26			17.49
					60.54			31.69			38.13			18.22			17.56
					58.99			33.79			37.06			17.97			17.44
					63.74			36.65			36.95			18.32			16.97
					60.94			36.49			38.87			18.09	18.4894		16.86
					62.56			35.43			37.99		18.4	18.85			16.57
					61.74			39.67			40.47			17.57			16.84
					61.17			41.72			38.92			18.35			16.29
					61.58			43.07			38.03			18.13			17.14
					61.11			41.08			38.36			17.24			17.23
					61.31			39.22			41.44			17.43			16.66
					62.76			38.69			37.13			17.37			16.44
					62.53			38.09			38.49			17.97			17.16
					63.7			38.18			38.56			17.35			17.37
					64.63			36.7			38.43			17.03			16.14
					62.99			36.64			38.58			17.3			16.95
					62.17	61.2581		35.57			37.63			16.19			17.48
				15.4	59.95			36.47			38.64			16.98			17.2
					62.27			37.33			37.14			16.62			17.13
					65.92			38.66			41.16			16.12			17.23
					63.18			37.18			37.51			19.78			17.76
					65.82			37.68			37.88			19.71			16.74
					68.1			37.86			38.23			27.09			17.51
					69.33			38.41			37.84			20.28			17.33
					69.77			41.88			36.02			29.88			18.04
					69.04			43.18	36.8923		33.18			19.75			17.96
					70.31		16.4	32.68			38.33			20.12			17.53	17.1962
					68.33			32.64			40.57			20.38		19.4	19.47
					69.7			32.27			39.98			19.12			19.51
					66.28			32.13			39.31	38.3113		20.08			18.79
					63.44			32.34		17.4	37.5			19.62			18.81
					64.62			33.52			38			19.49			18
					65.92			36.53			37.03			19.37			19.1
					64.61			37.13			36.76			19.14			18.2
					67.7			37.14			37.64			18.94			18.8
					62.92			40.53			36.69			21.3			18.81
					64.76			40.41			38.7			19.3			18.91
					67.5			42.32			37.48			21.57			18.56
					66.79			43.95			37.34			21.31	19.3156		16.87
					60.26			37.48			38.28		18.5	13.29			19.09
					62.86			44.04			39.43			13.37			18.53
					62.71			46.24			37.17			13.39			18.21
					60.79	65.4954		48.94			36.82			13.02			18.67
				15.5	96.3			46.68			36.69			13.21			18.53
					87.04			40.57			38.37			13.87			21.56
					96.81			42.27			37.49			13.63			18.87
					99.21			43.07			39.07			13.06			18.58
					95.96			40.35			35.82			13.31			19.23
					93.88			47.13			37.76			12.98			19.23
					101.84			47.32			36.15			13.34			18.86
					85.72			50.15			34.7	37.3757		13.46			19.3
					101.41			48.06		17.5	39.92			12.83			18.74
					88.18			49.36			36.31			13.07			19.01
					86.74			47.92			39.49			13.42			18.74
					87.32			44.79			39.93			13.4			18.87
					88.52			47.5			39.26			13.34			18.76
					88.5			50.37			37.12			13.33			18.52
					94.13			49.74			38.31			13.35			18.87
					94.54			50.09			40.55			12.82			18.89
					89.13			47.9	42.4576		37.96			12.86			19.23
					89.19		16.5	39.18			38.3			13.17			18.26
					90.1			38.25			38.79			13.27			18.5	18.8251
					91.71			38.8			40.66			14.5		19.5	16.79
					94.57			37.43			37.9			12.86			17.46
					88.8			38.26			38.77			14.06			17.18
					91.9			39.8			37.27			13.74			16.84
					100.79			39.48			38.6			15.83	13.4207		16.76
					94.28			40.09			39.07						16.83
					99.38			39.88			37.15						17.15
					100.82			40.31			38.2						17.08
					98.03			40.7			38.23						16.86
					96.58			43.51			39.58						16.67
					96.5			43.03			39.17						17.04
					90.73			43.31			38.94						17.1
					90.73	93.4169		42.85			37.35						16.76
				15.6	73.36			43.32			39.11						16.93
					88.23			42.27			38.1						16.99
					84.58			43.27			37.93	38.5915					16.8
					69.25			42.45		17.6	35.54						17.2
					71.76			43.8			33.54						16.68
					75.9			42.74			33.21						16.86
					91.03			42.62			35.52						17.14
					100.29			42.51			35.06						16.36
					85.96			41.62			34.42						16.86
					72.29			41.89			32.42						16.66
					82.71			41.89			33.78						16.96
					92.06			42.59			33.84						16.53
					89.77			43.52			31.62						16.72
					67.39			43.66			32.4						16.51
					75.99			45.07			32.88						16.69
					79.9			42.48	41.6316		33.02						15.75
					85.32		16.6	34.8			37.31						16.48
					114.49			35.55			33.1						15.77	16.7874
					95.14			34.22			32.54					19.6	16.71
					83.85			35.06			34.12						17.08
					87.87			33.9			38.54						18.11
					90.93			35.03			33.25						17.81
					66.91			30.46			32.63						19.8
					60.57			29.24			34.21						19.3
					66.05			30.15			33.93						22.61
					74.81			40.29			32.77						18.35
					61.81			34.72			32.91						18.26
					86.13			34.63			32.56						18.4
					93.45			34.92			34.67						19.11
					101.26			35.01			32.16						23.11
					101.41			35.25			33.73						20.24
					82.73			37.5			34.59	33.8024					18.93
					82.32			35.28		17.7	37.97						18.71
					86.51			37.77			41.92						18.51
					77.41			35.22			39.49						18.57
					96.58			35.37			43.54						18.82
					81.01			35.58			41.77						22.84
					91.71			36.84			42.72						21.01
					90.6			35.95			40.78						18.09
					65.07	83.1103		35.36			43.83						18.55
								35.58			43.6						19.06
								35.38			42.17						17.94
								35.53			40.91						17.61
								35.45			41.79						16.94
								36.29			44.91						16.12
								37.87	35.14		42.3						18.54
							16.7	37.32			42.2						19.17
								35.73			43.04						18.09
								36.09			40.81						18.02
								35.4			41.41						17.91
								35.86			41.45						18.28
								35.97			42.53						23.31
								36.09			40.11						18.28	18.9197
								35.99			42.28
								35.96			41.62
								36.62			40.18
								36.48			42.91	41.8496
								36.5
								36.1
								36.62
								36.72
								34.77
								37.44
								36.82
								36.02
								32.8
								34.53
								32.58
								34.5
								36.2
								34.58
								34.15
								34.79
								35.82	35.6589
							16.8	32.54
								34.74
								35.27
								36.27
								37.11
								37.55
								35.41
								33.6
								33.53
								35.34
								37.69
								34.55
								33.44
								32.57
								35.27
								30.54
								35.04
								31.19
								30.84
								39.36
								37.65
								40.1
								38.29
								40.19
								42.04
								38.94	35.7331

## Sheet: Rep 5 treated 2 mgmL
Invols on glass surface				worm 14	Stiffness [pn/nm]	mean	worm 15	Stiffness [pn/nm]	mean	worm 16	Stiffness [pn/nm]	mean	worm 17	Stiffness [pn/nm]	mean	worm 18	Stiffness [pn/nm]	mean	worm 19	Stiffness [pn/nm]	mean
23.5454	Spring constant [pN/nm]	191.3		14.1	280.91		15.1	347.27		16.1	184.52		17.1	63.58		18.1	371.69		19.1	377.5
22.694	Invols [nm/V]	22.4692			249.83			363.3			219.44			62.82			379.82			377.78
22.6013					262.17			356.54			214.59			60.28			392.54			375.8
22.6004					233.76			365.1			221.8			64.15			393.45			377.98
22.5568					258.19			371.02			222.8			62.17			396.65			373.59
22.0678					242.79			366.36			234.52			62.91			407.93			362.68
22.6764					248.78			360.58			251.72			63.64			392.49			373.96
22.3148					248.38			360.57			254.31			64.86			411.27			380.1
22.343					252.34			348.62			256.15			60.72			410.47			385.36
22.2568					247.48			360.05			229.02			62.98			409.69			369.95
22.2204					248.74			370.32			216.07			66.08			413.56			384.76
22.374					243.76			379.84			183.53			64.25			411.43			399.03
22.5203					247.91			362.46			177.77			69.39			416.86			381.59
22.419					242.05			364.29			186.9			63.2			421.83			377.69
22.1597					244.06			361.74			183.44			69.88			411.92			393.61
22.5988					244.77			366.82			181.92			61.35			418.73			378.14
22.5993					242.67			380.46			197.51			65.98			424.24			377.9
22.2326					251.02			364.19			206.44			67.32			415.8			398.39
22.6163					242.31			393.98			206.58			64.68			406.62			390.16
22.6205					246.26			357.57			202.52			66.09			416.71			449.18
22.7002					248.42			357.09			209.88			68.56			420.05			420.8
23.0446					250.62			342.47			216.97			70.9			411.35			372.66
22.5701					249.55			356.34			218.23			68.48			417.77			385.39
22.552					239.38			363.09			216.87			67.49			420.93			367.97
22.291					253.23			358.54			214.22			67.48			430.43			368.03
22.2541					255.12			349.35			219.42			67.73			407.67			381.89
22.3					247.13			355.06			227.62			70.87			423.47			377.8
22.164					252.5	249.076		365.3			225.64			65.67			409.79			387.34
22.2273				14.2	997.51			365.93			223.75			69.17			432.81			381.14
22.3228					892.53			354.68			223.27			65.33			430.53			381.61	383.659
22.475					870.16			362.57			225.89			64.61	65.5684		404.84	410.753	19.2	283.7
22.1653					920.36			360.58			222.23		17.2	71.66		18.2	362.65			273.67
22.3961					916.21			358.58			220.27			72.18			355.86			250.39
22.4715					848.46			355.41			222.26	215.237		71.68			357.79			273.96
					1020			354.24		16.2	291.3			71.24			359.61			242.84
					923.73			374.53			301.16			70.05			360.5			250.66
					949.29			358.59			269.73			71.69			360.23			248.75
					981.05			366.13			281.27			68.16			359.66			231.74
					917.62			366.13			264.42			71.72			357.01			239.21
					969.46			385.01			266.33			41.97			367.2			234.7
					974.92			375.26			263.32			70.9			367.24			249.72
					861.58			370.81	363.256		277.56			71.52			366.7			229.03
					898.16		15.2	340.71			263.78			70.02			367.68			239.46
					949.15			362.01			277.31			72.77			356.65			224.35
					1130			349.59			266.4			73.96			360.09			227.77
					863.03			336.56			278.97			75.03			365.31			224.47
					874.07			325.82			265.74			73.91			364.25			231.57
					925.85			329.94			260.15			75.34			362.26			240.09
					906.65			335.77			250.94			72.3			357.95			261.62
					950.54			335.73			242.75			72.81			361.2			256.83
					901.94			334.55			241.89			73.77			365.96			252.08
					1020			332.31			281			70.23			368.13			268.26
					966.02			338.86			246.75			72.57			368.62			253.75
					1030			319.93			248.44			71.02			368.63			262.75	247.974
					1010			338.5			260.59			68.55			362.74		19.3	232.38
					988.77	944.895		322.6			266.82			73.42			366.3			230.12
				14.3	830.91			322.29			232.23			71.26			375.02			227.23
					844.39			330.22			268.58			72.15			354.15			214.11
					735.11			335.93			263.75			70.12			361.38			220.33
					798.67			332.4			251.76			71.43			360.06			214.87
					792.67			351.61			252.84			68.86			356.56			216.92
					756.09			337.97			220.45	262.722		70.41			358.65	362.453		216.74
					941.15			334.94		16.3	354.2			72.8		18.3	180.21			231.34
					768.51			352.55			359.12			75.34			288.32			231.35
					828.07			348.05			361.04			71.85			271.55			223.83
					731.56			345.82			366.89			94.29			281.69			224.99
					748.63			330.46			349.55			96.17			290.08			224.77
					717.94			332.62			353.3			93.92			290.42			231.48
					771.1			360.72			342.88			93.85			301.67			217.44
					719.27			343.4			342.89			95.16			297.15			213.16
					715.42			345.54			338.81			94.31			298.38			218.01
					834.93			343.97			351.73			94.58			292.86			217.59
					691.79			344.5			346.98			97.49			298.21			224.69
					736.16			345.93			351.92			94.68			306.17			223.45
					732.91			348.4			342.47			95.99			309.59			205.47
					724.61			326.93			347.69			97.23			303.07			208.76
					744.67			346.35			354.98			94.83			312.27			200.74
					760.56			347.86			343.95			95.42			312.92			208.78
					763.92			338.64			358.82			95.34			312.1			199.01
					719.29			342.02			355.71			86.24			309.63			192.49
					724.12			346.38	339.446		373.12			75.6			310.27			195.67
					730.42		15.3	501.43			357.6			131.62			312.91			187.77	216.196
					739.14			429.5			351.2			89.36			315.82		19.4	266.06
					762.97			418.36			349.34			88.42			322.82			261.48
					773.17			425.84			348.57			89.71			327.17			262.69
					778.66			435.66			342.44			89.57			323.6			264.53
					720.76			428.2			335.53			91.17			317.91			268.54
					739.22	761.775		426.04			338.47			94.03			323.77	300.406		254.42
				14.4	731.36			427.73			345.7	350.552		90.15		18.4	170.17			264.94
					802.3			435.43		16.4	336.94			93.85			207.51			262.87
					887.58			427.8			350.4			84.28			203.96			262.33
					884.63			415.48			335.91			88.44			193.94			267.66
					895.88			410.03			342.69			87.91			220.09			264.82
					930.54			429.54			360.73			90.83			230.66			257.55
					912.93			421.97			342.26			88.92			225.11			261.16
					931.26			415.32			355.53			93.93			287.04			286.64
					894.26			425.57			346.97			93.52			278.55			271.83
					926.97			419.52			345			66.6	81.494		268.7			275.67
					1010			434.17			339.35		17.3	73.32			265.02			262.57
					920.86			428.24			337.37			75.16			268.31			251.44
					818.56			430.83			336.26			76.06			271.33			267.17
					881.17			418.67			344.17			75.66			273.75			267.82
					954.67			443			345.7			73.04			271.68			269.32
					891.8			434.88			344.47			75.68			274.63			279.75
					1030			445.21			341.9			70.36			268.95			262.74
					922.71			430.95			336.93			68.65			274.32			262.27	265.678
					788.81			443.62	430.884		325.4			66.84			272.17		19.5	223.08
					867.29		15.4	351.22			346.95			64.83			266.35			224.59
					870.02			373.41			335.19			70.48			267.92			223.03
					910.05			374.73			347.97			70.56			268.58			222.98
					1010			381.78			342.81			76.97			268.1			225.68
					920.59			370.75			337.35			62.74			264.56			227.54
					877.96			377.03			340.55			71.36			265.08			218.02
					966.35			379.61			322.03			71.88			269.41			220.96
					931.7			372.18			340.4	341.586		72.52			271.17	254.336		214.77
					846.33	900.592		389.2		16.5	81.14			73.34		18.5	248.35			229.18
				14.5	329.49			378.62			81.21			73.67			259.63			224.13
					267.92			362.67			80.08			58.43			246.32			220.61
					289.44			376.67			81.5			75.78			250.99			222.09
					234.14			387.15			81.32			73.76			255.98			219.99
					275.98			378.38			82.08			75.66			246.9			224.41
					244.6			369.76			81.92			71.75			252.07			221.91
					404.33			392.52			82.86			70			243.99			221.38
					254.38			365.38			81.07			66.69			248.35			220.07
					243.72			382.32			81.57			69.94			248.95			221.69
					255.94			373.02			82.12			67.73			245.96			214.58
					271.51			424.7			81.41			69.02	71.0993		240.89			218.63
					298.12			431.88			81.69		17.4	94.8			245.58			219.46
					274.2			438.44			81.63			96.26			243.09			212.72
					267.76			402.42			81.9			65.62			242.58			219.55
					303.11			384.13			82.8			59.65			249.49			213.92
					250.72			378.71			80.43			89.67			244.39			210.61
					338.37			373.45			81.04			94.93			233.95			218.87
					374.28			370.69			80.42			97.21			241.72			218.1
					360.04			381.77			80.1			93.35			239.81			232.95
					324.37			372.53			80.88			92.8			241.98			218.83	220.811
					223.88			386.55			81.06			88.5			249.54	246.387	19.6	260.11
					363.27			375.7			79.88			98.37		18.6	74.14			274.37
					305.59			374.91			79.52			97.99			74.75			264.84
					301			389.99			80.78			95.43			72.74			268.26
					305.45	294.464		388.57			78.25			96.33			73.93			252.46
				14.6	215.7			380.96			79.79			96.21			74.49			255.25
					227.71			366.83			76.84			94.64			74.93			255.75
					206.44			355.03			75.86			94.14			74.36			255.47
					204.86			361.39			75.01			89.4			75.69			249.82
					242.71			374.87			73.25			76.2			74.37			267.85
					240.04			379.19	380.728		74.19	80.1125		77.58			73.45			270.96
					228.74		15.5	513.41		16.6	93.81			85.44			73.93			283.31
					216.33			500.86			94.32			87.17			73.65			273.59
					222.21			489.84			95.23			92.76			76.14			369.85
					218.71			527.9			92.9			83.76			75.29			294.34
					224.66			489.75			100.69			76.69			75.41			279.58
					220.64			491.27			97.99			87.3			74.55			259.09
					230.38			527.73			102.32			84.05			75.2			266
					221.12			500.99			108.42			87.8			75.07			268.87
					214.44			518.02			104.67			86.4			75.42			259.15
					219.02			501.4			91.44			84.78			74.97			256.59
					202.23			489.3			93.02			85.37			75.38			254.08
					215.37			512			88.49			89.46			74.56			267.43
					210.92			491.19			91.09			92.03			75.07			259.7
					205.86			492.81			90.68			93.45	88.3982		75.09			285.65
					217.37			506.72			88.46		17.5	80.31			75.06			265.96
					221.47			501.87			87.13			111.53			76.76			266.77
					220.25			520.74			95.98			106.14			76			254.38
					204.76			500.34			90.25			114.42			74.37			254.63
					215.38			498.69			92.92			111.22			75.26			256.61
					219.89			503.04			92.76			111.2			75.71			258.43
					210.35			504.83			94.24			106.62			75.03			254.83	267.624
					214.86			481.5			99.85			109.09			74.4		19.7	560.04
					212.37	218.096		504.74			94.73			106.01			74.9			662.48
				14.7	224.9			493.23			85.39			106.24			75.8	74.8785		658.65
					209.2			485.44			85.49			107.82		18.7	80.17			575.36
					210.19			511.41	502.27		86.22			104.1			80.91			585.35
					211.31		15.6	509.83			95.19			106.55			80.49			580.01
					209.98			498.74			90.64			109.02			80.52			630.27
					214.14			496.72			95.83			107.41			81.15			584.18
					214.3			525.68			90.06			110.96			81.55			599.42
					215.33			487.03			90.55			114.02			82.06			587.52
					214.78			487.18			87.73			111.86			80.74			518.63
					218.4			529.81			87.73	93.2188		109.01			81.71			563.43
					215.63			504.15		16.7	268.61			115.9			81.33			565.21
					216.74			518.51			284.82			110.12			82.28			526
					214.13			501.87			284.72			118.6			82.02			506.51
					218.98			489.3			285.77			123.5			81.63			562.74
					216.45			512			286.39			122.9			82.33			616.35
					218.42			491.19			289.21			111.91			82.11			592.64
					217.2			492.81			291.58			122.31	110.337		82.7			578.89
					218.92			506.72			288.57						81.29			573.02
					220.1			501.87			288.36						81.4			546.71
					219.11			520.74			279.16						81.81			571.5
					216.47			500.34			264.05						80.54			588.95
					218.16			498.69			279.24						81.28			556.98
					212.96			503.04			281.52						80.51			587.97	579.152
					213.81			504.83			275.81						81.26		19.8	198.79
					218.67			481.5			275.93						81.97			203.04
					212			504.74			282.74						81.35			109.96
					205.98			493.23			276.82						80.02			97.79
					210.35			485.44			265.62						80.42	81.3167		107.34
					213.92			511.41			264.5					18.8	73.03			130.38
					216.48	215.234		439.72			268.67						75.83			115.71
				14.8	102.14			396.81			273.41						77.91			137.09
					101.68			402.17			269						79.7			153.49
					102.79			423.77			279.82						77.77			151.54
					102.87			432.9			291.88						78.37			150.28
					100.32			445.93			284.6						79.25			159.16
					97.73			423.35			281.42						78.24			160.27
					99.92			433.63			276.18						78.32			159.4
					98.1			446			278.28						78.19			163.5
					100.28			422.96			276.93						78.93			162.64
					96.86			439.48			278.51	279.071					78.8			161.13
					96.63			440.44		16.8	142.1						78.98			162.43
					98.45			449.67			160.09						77.92			158.6
					100.34			440.76			155.41						78.48			153.05
					100.66			459.73			163.45						78.39			144.74
					102.65			447.82			158.26						78.65			142.01
					101.17			455.75			150.67						79.38			142.5
					102.52			440.44			153.75						78.26			163.9
					102.07			420.18			157.53						79.36			147.84
					100.32			429.54			160.02						79.56			153.83
					101.3			396.82			155.39						70.43			169.39
					104.48			404.39			146.91						73.25			155.83
					103.23			384.78			142.86						71.18			159.59	150.87
					106.3			392.43			145.07						67.32
					101.63			407.77	465.385		139.68						66.12
					93.8		15.7	75.84			139.62						66.38
					91.87			75.53			155.69						71.65
					97.69			75.95			146.56						72.93
					96.86			75.38			148.18						72.28
					97.3			76.21			147.78						72.6	75.7245
					100.06			76.52			131.93					18.9	111.75
					95.1			74.25			144.61						105.05
					96.32			74.58			141.14						110.02
					96.47			73.79			137.52						113.71
					94.5			75.35			143.12						106.06
					93.44	99.3671		76.31			139.86						116.97
								75.31			147.3						114.47
								74.5			145.43						127.22
								74.51			148.99						109.98
								74.11			148.08						121.54
								74.9			156.66						128.66
								75.64			154.39						126.24
								75.74			144.44						134
								74.72			141.51						132.45
								78.51			152.41	148.424					132.96
								79.43									123.61
								78.22									111.71
								79.12									132.61
								81.77									146.17
								84.31									135.9	122.054
								85.26
								81.24
								81.06
								78.26
								79.5
								78.89
								77.83
								76.35
								77.34
								76.76
								75.79
								78.29
								77.92
								78.6
								74.89
								66.23
								79.65	77.0086
							15.8	68.58
								70.92
								71.58
								72.36
								70.8
								69.42
								72.52
								71
								73.68
								73.63
								73.04
								72.67
								72.91
								73.08
								73.19
								73.09
								72.78
								73.01
								72.88
								72.75
								72.46
								72.37
								72.52
								72.55
								72.61
								72.07
								72.56
								72.18	72.2575
							15.9	81.25
								80.74
								80.98
								80.28
								79.8
								80.88
								81.71
								80.47
								81.22
								82.12
								82.16
								82.3
								82.11
								82.21
								80.67
								82.02
								82.89
								82.03
								82.61
								82.18
								82.62
								82.32
								82.09
								82.63
								82.27
								81.47
								81.9	81.7011
							15.10	78.39
								78.01
								77.85
								78.14
								78.5
								77.82
								78.25
								77.2
								77.84
								78.12
								77.65
								77.42
								77.51
								77.19
								77.7
								77.26
								78.26
								77.65
								77.06
								77.18
								76.85
								77.49
								76
								76.32
								77.26
								76.68
								77.06
								77.12
								76.74
								76.81	77.4443

## Sheet: Rep 6 untreated
Invols on glass surface				worm 20	Stiffness [pn/nm]	mean	worm 21	Stiffness [pn/nm]	mean	worm 22	Stiffness [pn/nm]	mean	worm 23	Stiffness [pn/nm]	mean	worm 24	Stiffness [pn/nm]	mean	worm 25	Stiffness [pn/nm]	mean
24.408	Spring constant [pN/nm]	194.38		20.1	46.47		21.1	112.45		22.1	33.76		23.1	49.09		24.1	33.2		25.1	30
23.2915	Invols [nm/V]	23.5735			44.3			135.22			32.4			47.76			29.78			26.74
23.5648					52.65			131.63			34.14			48.74			29.99			22.37
23.7351					48.45			132.27			32.43			49.14			29.49			28.85
23.8991					47.49			133.15			32.79			48.93			26.52			22.85
23.5154					45.16			130.97			35.14			51.36			33.67			30.82
23.5692					51.27			134.53			36.9			49.66			32.29			25.95
23.4775					52.42			137.94			36.5			51.94			27.73			21.22
23.6714					52.59			137.22			30.95			51.33			29.12			43.85
23.9634					51.32			140.41			33.36			50.79			26.66			24.37
23.2068					52.08			144.84			34.95			54.08			28.79			21.77
23.5674					53.02			146.92			34.86			52.58			24.79			29.13
23.9792					49.25			146.1			32.09			53.28			27.69			21.99
24.0475					47.39			147.27			33.57			53.06			28.27			25.34
23.8848					52.85			147.59			32.38			54.14			29.16			20.93
23.6494					51.97			152.17			34.53			53.86			27.67			27.46
23.23					52.51			149.92			32.04			52.22			27.16			26.77
23.3369					51.48			142.31			34.9			51.22			26.17			22.63
23.5253					47.13			146.72			32.45			54.09			27.6			28.4
23.7363					47.38			139.04			37.01			48.92			27.41			24.74
23.4215					47.83			136.26			36.18			50.74			28.32			22.19
23.5109					54.09			142.16	139.413		33.25			52.67			36.5			19.1
23.1301					53.27		21.2	73.64			33.96			54.89			31.73			21.23
23.74					47.61			74.92			34.43			52.7			28.25			23.56
23.4598					48.02			75.59			34.11			55.1			33.4			20.52
23.3429					51.72			76.81			33.52			55.85			28.92			33.39
23.8259					52.46			77.23			35.81			48.87	51.7411		29.61			25.12
23.6634					49.51			77.49			33.19		23.2	40.31			30.84			25.25
23.4177					50.36			77.82			35.85			44.76			28.62	29.2879		25.16
24.0732					47.44			78.02			32.1			45.79		24.2	35.04			37.5	25.9733
23.3699					45.56			78.65			36.9			44.62			37.97		25.2	29.36
24.0671					49.16			79.13			39.56			45.25			28.52			28.91
23.417					49.22			80.23			35.22			45.23			33.11			32.2
23.353					50.58	49.8238		80.11			38.6			45.3			44.53			27.35
23.9232				20.2	48.42			80.32			37.67			43.98			25.76			28.44
23.6761					48.76			79.41			32.58			45.72			31.46			31.01
23.4999					54.29			78.93			35.87	34.4851		45.3			34.59			30
24.009					55.37			78.14		22.2	30.05			44.73			33.82			27.85
23.7723					54.94			78.21			30.16			45.62			29.5			37.16
23.5411					55.7			77.83			32.74			45.23			29.4			31.91
23.5913					55.43			79.23			28.94			46.12			36.07			29.12
22.8934					57.74			79.13			29.61			44.83			32.73			28.2
23.2003					57.24			78.46			28.37			44.92			39.98			28.14
23.8791					57.48			79.53			30.74			44.15			29.09			28.57
23.3703					57.41			80.42			29.09			43.79			33.29			29.49
23.107					57.15			80.68			29.94			44.23			26.97			28.45
23.1532					57.34			79.51			30.26			43.83			26.15			29.58
23.5543					56.47			80.29			30.29			45			47.06			32.44
23.5912					57.12			78.71			28.41			44.76			32.79	33.3915		29.05
23.1446					57.53			79.62			30.12			43.13		24.3	21.72			30.32
23.5025					55.47			78.9			30.5			44.23			21.39			28.13
23.5722					53.82			77.05			32.45			43.96			26.74			33.09
23.3647					50.27			76.94			31.57			46.01	44.6462		29.48			30.57
					53.12			79.13	78.44		29.19		23.3	47.97			22.81			32.43
					56.78		21.3	88.91			32.5			47.71			24.5			28.94
					57.11			90.07			31.85			46.84			21.7			29.8
					56.64			87.13			27.69			47.09			23.21			32.4
					56.94			86.65			30.35			46.84			29.34			33
					54.33			84.07			32.08			46.88			25.93			36.71	30.4352
					54.78			85.91			32.28			47			25.28		25.3	29.13
					54.77			84.2			32.75			46.51			26.93			34.03
					54.22			87.15			29.77			47.81			27.04			33.41
					48.3			85.68			30.08			47.16			28.04			32.38
					56			84.57			30.75			47.24			19.62			34
					57.02			85.97			27.8			47.06			21.67			32.77
					55.99			84.54			31.24			48.42			21.83			42.86
					55.72			86.45			28.71			48.08			29.79			32.48
					56.1	55.1697		83.93			29.62			46.89			23.51			29.99
				20.3	52.55			85.89			29.62			47.12			23.59			35.67
					52.2			83.85			32.17			47.2			19.59			30.24
					55.9			83.65			27.91			47.58			23.07			31.83
					56.67			81.53			27.43			47.49			24.98			35.29
					59.09			85.92			26.09	30.0867		47.41			24.29			29.54
					59.19			86.91		22.3	25.48			48.18			24.91			30.71
					59.49			86.52			24.88			47.42			21.75			30.68
					59.34			88.06			25.2			47.93			24.49	24.3407		29.03
					58.13			87.19			25.08			47.58		24.4	24.07			31.5
					59.96			86.19			25.29			49.66			24.27			29.6
					59.78			86.25			25.38			47.88			23.51			30.61
					61.31			86.14			25.46			47.8			27.93			31.67
					60.35			87.28			24.73			48.06	47.5289		22.56			32.46
					60.32			87.06			27.6		23.4	37.48			25.05			36.01
					54.39			86.18			24.77			36.43			24.49			36.73
					59.89			83.31	85.9053		25.39			36.85			24.49			33.64
					59.53		21.4	76.33			25.33			38.49			23.58			33.78
					59.31			75.07			25.82			37.88			24.63			30.9
					59.27			76.59			26.51			37.54			28.5			32.72	32.6307
					59.01			76.75			28.22			37.48			24.05
					58.73			76.77			26.34			36.42			30.9
					58.65			77.57			26.97			36.68			24.51
					59.34			76.79			27.54			37.44			25.11
					57.5			77.49			25.91			36.31			21.42
					57.86			76.85			25.19			37.58			24.67
					59.45			78.13			24.62			38.28			24.43
					60.13			77.03			26.36			38.26			24.71
					60.69			78.12			24.43			38			26.12
					54.82			78.23			25.72			38.65			26.06
					56.68			77.87			25.64			39.29			25.05
					60.85			76.68			26.21			36.8			26.49
					56.5			76.02			25.58			37.88			25.48
					58.67			76.91			27.16	25.8146		37.91			23.29
					57.02			78.79		22.4	29.68			38.37			25.75
					57.89	58.2989		77.55			23.76			36.13			21.94
				20.4	54.87			77.68			24.84			37.34			27.46
					54.91			78.04			23.24			37.94			23.99	24.9831
					63.25			78.18			24.1			37.59		24.5	24.15
					62.38			77.16			24.39			35.62			23.67
					61.35			77.77			24.52			37.2	37.4756		21.24
					62.61			76.79			23.23		23.5	45.11			20.31
					61.71			76.86			23.84			43.27			21.14
					61.11			77.73			24.6			47.72			24.99
					61.5			76.51			25.2			43.97			25.39
					61.44			77.2			23.87			43.96			26.57
					61.62			75.05			24.5			45.74			21.09
					61.94			76.42	77.1268		24.99			44.32			28.99
					61.08		21.5	86.47			25.1			44.1			25
					62.19			75.2			23.53			42.22			26.89
					64.75			74.4			23.03			44.61			22.27
					62.28			76.83			26.26			40.68			24.74
					65.43			74.62			27.69			44.24			18.74
					62.26			82.37			25.57			42.32			20.14
					63.15			73.23			23.73			41.01			18.13
					58.83			73.1			25.23			41.43			17.43
					61.17			71.95			26.17			42.02			22.71
					63.07			71.81			23.83			41.69			25.56
					61.74			73.86			25.24			41.19			17.48
					63.28			74.66			24.68			41.01			23.2
					62.81			75.29			24.12			39.5			21.03
					63.77			75.78			24.99	24.7832		39.79			19.28
					58.71			82.61		22.5	30.16			40.57			20.68
					62.42			75.33			27.82			42.43			26.72
					62.79			74.28			25.98			42.29			17.37
					62.77			76.56			29.06			41.21			17.26
					62.13			73.7			31.41			42.19			28.95	22.4524
					59.99			73.8			32.79			41.36		24.6	19.18
					61.89			74.43			32.11			44.24	42.6496		21.48
					61.41			75.48			32.42		23.6	46.61			22.29
					63.33	61.7126		75.19			34.15			42.92			18.3
				20.5	63.12			76.55			30.27			40.77			14.89
					64.44			76.08	75.7432		33.84			46.2			19.42
					68.84		21.6	85.04			34.61			46.2			23.1
					67.72			92.27			25.3			44.35			20.38
					60.52			92.26			28.47			44.54			23.15
					69.03			97.18			27.92			44.49			19.19
					67.44			89.11			25.87			44.21			15.59
					64.76			80.6			27.8			44.21			19.47
					71.79			81.68			26.7			45.64			19.08
					70.76			79.98			28.76			44.22			16.93
					61.11			76.76			28.75			46.85			20.57
					71.92			78.28			28.81			44.35			20.03
					65.75			84.59			24.31			45.59			19.21
					72.95			82.53			28.87			45.45			22.32
					64.71			82.99			30.18			45.76			16.72
					64.32			88.06			25.21			45.65			18.36
					71.45			96.57			28.01			44.53			18.01
					62.52			94.37			29.37			46.81			22.87
					65.69			94.16			31.66			43.93			22.48
					69.12			95.01			31.36	29.3783		44.98			21.69
					68.66			95.07		22.6	27.4			44.81			19.45
					67.31			95.41			27.92			44.81			19.26
					62.19			95.09			29.22			44.67			19.11
					72.45			95.89			28.43			44.96			18.98
					73.33			94.08			27.99			44.37			18.83
					66.85			94.16			27.08			44.82	44.8821		18.73
					61.85			93.44			28.63		23.7	28.33			18.61
					73			91.13			26.8			28.59			18.49
					69.35			89.33			26.81			29.1			18.37
					60.86			91.59			27.15			28.16			18.29
					73.38			93.99			29.08			32.07			18.21
					64.39			89.52			30.83			26.54			18.13
					75.98			92.52			26.15			36.73			18.07
					72.94			93.69			32.03			29.18			18.02
					66.03			95.19	90.0467		28.05			31.59			17.97
					64.46		21.7	61.78			32.34			26.32			17.94
					73.4			55.81			30.6			24.85			17.89
					69.6			58.17			33.15			31.68			17.87
					63.68			64.36			29.13			27.84			17.84
					71.47			59.93			27.77			21.88			17.82
					70.38	67.7932		60.77			30.32			24.14			17.79
				20.6	61.46			58.77			29.95			22.66			17.74
					61.08			61.52			30.2			26.19			17.72
					68.41			56.36			30.29			27.27			17.69
					68.21			62.66			31.85			29.61			17.67
					65.56			64.6			31.19			32.48			17.62
					59.14			58.74			32.13	29.3515		28.22			17.62
					68.4			64.28		22.7	24.03			26.93			17.51
					67.33			68.33			26.96			28.93			19.44
					61.61			62.7			25.67			27.48			22.41
					68.59			61.51			28.37			26.59			20.55
					67.69			55.41			28.74			28.38			13.86
					67.18			52.11			29.21			30.92	28.2467		19.62	18.9444
					55.2			64.22			28.63		23.8	26.78		24.7	19.95
					66.16			61.28			28.61			21.81			24.16
					66.5			65.45			27.87			20.66			20.48
					65.94			66.75			25.78			26.82			19.99
					66.82			67.66			28.42			24.36			20.19
					65.75			67.76			29.94			22.66			19.01
					61			58.06			20.85			26.24			16.17
					64.53			52.88			28.11			25.86			29.38
					61.87			53.36			26.95			27.12			16.17
					59.42			50.78			27.41			23.95			17.16
					60.42			61.36			26.76			26.64			29.46
					65.92			61.97			26.83			26.43			23.69
					67.95			61.54			24.97			25.02			22.93
					61			62.15	60.7197		27.53			25.39			19.69
					65.27		21.8	54.43			27.85			28.17			19.32
					66.56			55.72			28.14			19.91			23.06
					64.35	64.4593		61.32			26.44			34.39			16.35
				20.7	64.78			53.73			30.15			30.71			22.15
					64.55			55.71			21.58			27.86			18.3
					66.05			60.37			28.93			34.74			17.57
					67.36			61.22			27.01			24.82			21.02
					68.35			57.87			28.55			29.13			22.56
					69			50.18			24.88	27.0748		26.2			18.38
					68.07			57.98		22.8	22.53			27.58			20.96
					66.53			58.28			23.32			29.29			17.87
					66.74			56.71			23.05			28.9			15.76
					68.74			56.59			26.66			28.67			19.34
					65.04			58.69			27.22			27.09	26.6857		22.13
					64.64			62.04			28.26		23.9	29.22			18.14	20.391
					65.34			58.76			26.91			31.61		24.8	31.16
					64.55			59.05			27.28			26.15			21.9
					64.13			55.47			28.8			26.9			21.11
					66.72			60.09			26.51			27.56			19.6
					66.47			42.17			30.75			27.59			18.96
					68.78			47.54			28.91			27.53			24.15
					70.36			54.73			26.4			27.9			19.04
					70.9			50.86			29.45			31.59			22.82
					71.92			46.76			28.24			27.04			19.69
					70.5			44.83			28.09			29.23			18.88
					70.86			53.86			22.37			30.91			18.08
					73.39			54.94			21.96			27.04			18.37
					71.35			60.42			26			27.57			19.65
					70.74			51.95			24.2			26.99			18.27
					71.95			47.33			24.59			28.82			16.53
					70.08	68.1389		49.12			24.13			30.06			23.95
				20.8	62.81			61.92			26.09			29.18			19.14
					65.51			55.91			23.18			28.73			15.74
					65.18			59.05			25.21			28.26			16.57
					65.4			57.7	55.2371		26.28			29.67			21.07
					66.02		21.9	50.44			27.3	26.0626		26.66			21
					66.12			49.95		22.9	30.58			30.51			20.76
					65.55			52.75			33.25			32.33			21.58
					66			47.79			29.14			26.98			13.32
					65.73			50.55			27.93			30.16			20.02
					66.74			50.78			29.42			27.24			14.02	19.8223
					66.85			45.86			30.19			30.14	28.6989
					68.13			46.97			28.8
					69.2			49.59			33.17
					70.77			51.3			32.61
					69.68			44.37			32.09
					70.18			48.9			29.33
					71.73			44.64			29.45
					70.26			47.88			30.25
					71.31			49.57			30.18
					71.93			49.12			29.25
					71.47			51.05			30.07
					71.06			49.98			29.36
					69.93			50.25			29.49
					68.47			55.74			29.78
					68.71			49.83			29.85
					65.48			51.74			28.02
					69.1			49.26			27.86
					71.02			53.27			27.66
					71.06			47.8			29.12	29.8688
					68.8	68.34		44.84		22.10	22.64
				20.9	62.22			49.45			23.1
					62.78			47.91	49.3421		22.63
					64.81		21.10	54.68			23.19
					65.21			49.58			22.63
					65.79			54.54			24.62
					65.55			57.46			24.41
					65.59			55.62			20.94
					67.14			56.25			22.66
					66.72			50.68			23.02
					68.22			55.37			21.69
					67.27			58.87			23.6
					69.62			58.71			24.12
					70.15			57.94			23.97
					70.41			56.32			22.48
					72.56			55.61			22.45
					72.45			49.08			24.75
					72.15			50.13			24.95
					72.2			58.39			25.41
					71.53			57.26			23.58
					73.09			58.73			21.88
					71.89			54.55			23.54
					73.2			55.09			22.99
					74.28			50.97			23.75
					73.63			58.04			21.94	23.2376
					72.62			60.55		22.11	23.05
					72.23	69.3581		57.75			22.36
				20.10	63.61			57.39			21.78
					66.33			57.79	55.6673		20.51
					69.14		21.11	59.58			20.76
					69.31			55.95			21.28
					70.18			63.52			20.15
					69.37			60.77			23.78
					69.79			62.83			20.62
					70.44			64.68			20.57
					70.7			65.02			19.41
					69.37			53.07			20.44
					68.93			63.73			18.88
					67.88			61.99			17.96
					68.66			62.53			18.66
					67.97			64.5			16.71
					66.13			63.08			22.32
					68.82			59.64			22.18
					65.09			61.17			21
					69.09			63.1			22.19
					68.05			58.38			22.32
					67.23			58.98			20.1
					69.79			56.74			19.93
					69.48			60.8			20.9
					68.06			61.49			21.18
					66.83			64.01			19.11
					67.05			56.41			20.63
					68.28			62.92			20.23
					68.58			60.87			21.21
					68.17	68.2975		63.08			22.39
								58.5			21.69	20.7839
								62.99
								56.87
								61
								48.87
								55.16
								54.49
								56.91
								58.57
								42.86
								36.79
								31.01
								47.88
								33.94
								32.6
								71.21
								65.96	57.3128

[truncated: 3 more sheets: Rep 6 treated 2 mgmL, Summary_untreated control, Summary_treated 2 mgmL]
